# Supplementary material for: Insight Into Disorder, Stress and Strain of Radiation Damaged Pyrochlores: A Possible Mechanism for the Appearance of Defect Fluorite
Source: Front Chem. 2021 Nov 8;9:706736. doi: 10.3389/fchem.2021.706736 (PMC8630592; doi:10.3389/fchem.2021.706736)
Supplement: Supplementary file 1 [file DataSheet1.zip]

Archive with 13 entries (13 files):
- Table 1.DOCX
- Table 10.XLSX
- Table 11.XLSX
- Table 12.XLS
- Table 2.DOCX
- Table 3.DOCX
- Table 4.DOCX
- Table 5.DOCX
- Table 6.DOCX
- Table 7.XLSX
- Table 8.XLSX
- Table 9.XLSX
- Supplementary Figures S1 - S8.docx
