# Supplementary material for: Insight Into Disorder, Stress and Strain of Radiation Damaged Pyrochlores: A Possible Mechanism for the Appearance of Defect Fluorite
Source: Front Chem. 2021 Nov 8;9:706736. doi: 10.3389/fchem.2021.706736 (PMC8630592; doi:10.3389/fchem.2021.706736)
Supplement: Supplementary file 1 [file DataSheet1.zip › Table 11.XLSX]

## Sheet: Nd2Zr2O7 unirradiated neutron d
Nd2Zr2O7 unirradiated neutron diffraction data wavelength 1.622 Å
Angle	Counts	Error
6.50055	4463.13	94.3528
6.62551	4473.9	94.7327
6.75061	4266.28	92.1219
6.87546	3903.76	87.6071
7.00051	3600.52	83.7314
7.12543	3567.74	83.2615
7.25056	3399.52	81.1381
7.37559	3232.54	78.8591
7.50066	3288.78	79.6364
7.62559	3206.65	78.5012
7.75054	2968.76	49.8644
7.8755	2978.55	50.0128
8.0006	2884.68	49.0999
8.12545	2835.99	48.6607
8.25051	2800.38	48.3065
8.37542	2698.82	47.3751
8.50055	2739.36	47.7092
8.62559	2688.9	47.2577
8.75065	2641.8	46.8679
8.87558	2652.01	46.8325
9.00054	2487.26	43.834
9.1255	2392.91	42.9883
9.25059	2429.23	43.3187
9.37545	2464.68	43.641
9.5005	2334.36	42.3712
9.62542	2245.35	41.454
9.75055	2250.83	41.554
9.87558	2181.71	40.8659
10.0007	2259.03	41.6959
10.1256	2161.73	40.6586
10.2505	2134.15	45.0751
10.3755	2067.27	44.3092
10.5006	2096.18	44.5983
10.6254	2030.87	43.7968
10.7505	2047.56	44.0158
10.8754	1949.02	42.88
11.0005	1995	43.4755
11.1256	1984.16	43.3903
11.2506	1922.71	42.5338
11.3756	1944.85	42.8496
11.5005	1836.75	41.6402
11.6255	1842.04	41.8618
11.7506	1815.79	41.5695
11.8754	1740.23	40.5489
12.0005	1783.95	41.0224
12.1254	1737.28	40.472
12.2505	1774.3	41.0028
12.3756	1771.17	40.9563
12.5006	1760.87	40.8549
12.6256	1679.15	39.8062
12.7505	1686.85	36.9184
12.8755	1756.9	37.7659
13.0006	1701.81	37.1106
13.1254	1670.16	36.7313
13.2505	1664.23	36.6548
13.3754	1713.21	37.2604
13.5005	1647.57	36.4823
13.6256	1681.95	36.9136
13.7506	1709.44	37.2503
13.8756	1633.26	36.3729
14.0005	1588.39	35.3028
14.1255	1628.01	35.8209
14.2506	1550.06	34.8926
14.3754	1614.14	35.648
14.5005	1588.2	35.3508
14.6254	1601.94	35.5123
14.7505	1642.39	35.9862
14.8756	1633.8	35.9097
15.0006	1636.82	35.9382
15.1256	1646.5	36.0534
15.2505	1647.18	35.7349
15.3755	1665.82	35.9541
15.5006	1681.87	36.13
15.6254	1794.14	37.4253
15.7505	1803.03	37.4888
15.8754	1798.92	37.4584
16.0005	1731.3	36.7259
16.1256	1731.74	36.6922
16.2506	1597.23	35.1923
16.3755	1599.48	35.2045
16.5005	1485.15	33.6896
16.6255	1451.73	33.3137
16.7506	1426.39	32.9993
16.8754	1405.44	32.7264
17.0005	1452.17	33.3252
17.1254	1505.8	33.944
17.2505	1444.68	33.2533
17.3755	1431.87	33.1097
17.5006	1493.2	33.8415
17.6255	1400.32	32.7068
17.7505	1464.21	33.6058
17.8755	1474.78	33.7097
18.0006	1465.01	33.6056
18.1254	1387.51	32.6205
18.2505	1426.05	33.124
18.3754	1442.63	33.3368
18.5005	1440.13	33.311
18.6255	1387.76	32.6937
18.7506	1434.37	33.2552
18.8755	1399.15	32.8239
19.0005	1477.41	34.2168
19.1254	1429.49	33.6942
19.2505	1419.9	33.5444
19.3754	1451.34	33.9564
19.5005	1387.53	33.1344
19.6254	1458.27	33.9992
19.7505	1445.76	33.8235
19.8755	1468.03	34.1064
20.0006	1406.11	33.3955
20.1255	1395.13	33.2218
20.2505	1473.81	34.4736
20.3754	1510.04	34.9853
20.5005	1463.57	34.4046
20.6254	1436.69	34.009
20.7504	1443.47	34.1659
20.8754	1415.43	33.7898
21.0005	1480.54	34.6562
21.1255	1449.54	34.1978
21.2506	1409.73	33.7685
21.3755	1418.84	33.8614
21.5005	1471.37	34.4552
21.6254	1378.81	33.3494
21.7505	1459.67	34.33
21.8754	1538.33	35.3086
22.0004	1484.8	34.6621
22.1254	1520.79	35.075
22.2505	1439.69	34.0914
22.3755	1503.84	34.8912
22.5006	1449.58	34.2471
22.6255	1488.46	34.7334
22.7505	1475.94	35.5908
22.8754	1465.69	35.5367
23.0005	1447.8	35.2799
23.1254	1452.77	35.3437
23.2504	1500.43	35.9374
23.3753	1567.47	36.7914
23.5005	1486.3	35.7954
23.6255	1480.08	35.6934
23.7506	1488.22	35.8522
23.8755	1430.06	35.0908
24.0005	1437.21	37.2174
24.1254	1526.18	38.4988
24.2505	1476.08	37.7358
24.3754	1491.41	38.0128
24.5004	1461.47	37.6227
24.6253	1459.34	37.4734
24.7505	1473.61	37.677
24.8755	1478.35	37.8446
25.0006	1457	37.5964
25.1255	1479.81	37.9273
25.2505	1470.28	37.0545
25.3754	1429.01	36.475
25.5005	1443.9	36.7368
25.6254	1475.43	37.1127
25.7504	1433.21	36.5301
25.8753	1396.52	36.0678
26.0005	1452.42	36.8366
26.1255	1381.55	35.8659
26.2506	1474.56	37.2157
26.3755	1484.81	37.3261
26.5163	1404.86	34.761
26.6412	1394.34	34.7299
26.7663	1425.58	35.0481
26.8912	1396.07	34.6585
27.0162	1406.01	34.7962
27.1411	1393.34	34.6848
27.2663	1360.17	34.2215
27.3913	1444.12	35.3499
27.5164	1422.32	35.0903
27.6413	1471.46	35.6354
27.7662	1424.92	35.9468
27.8912	1463.01	36.4682
28.0163	1464.54	36.5322
28.1412	1441.98	36.1424
28.2662	1384.49	35.4282
28.3911	1371.71	35.2612
28.5163	1376.8	35.3271
28.6413	1379.88	35.3921
28.7664	1335.1	34.774
28.8913	1428.75	36.0072
29.0004	1390.51	35.9684
29.1254	1438.32	36.6115
29.2505	1384.76	35.8716
29.3753	1381.09	35.8339
29.5004	1416.1	36.3028
29.6253	1390.35	36.0548
29.7504	1436.63	36.6278
29.8755	1383.07	35.9235
30.0005	1461.39	37.0262
30.1255	1438.27	36.6564
30.2504	1395	34.3495
30.3754	1479.25	35.5411
30.5005	1469.84	35.3255
30.6253	1515.67	35.8886
30.7504	1518.78	35.8596
30.8753	1561.09	36.4914
31.0004	1505.66	35.8077
31.1255	1423.31	34.7582
31.2505	1506.94	35.8739
31.3755	1452.8	35.2104
31.4998	1397.78	34.0425
31.6248	1427.32	34.5027
31.7499	1439.53	34.6457
31.8747	1412.07	34.3009
31.9998	1525.12	35.6863
32.1247	1485.84	35.1479
32.2498	1513.63	35.6114
32.3749	1482.27	35.1775
32.4999	1429.64	34.5052
32.6249	1372.43	33.8006
32.7446	1415.46	34.7034
32.8696	1398.26	34.489
32.9947	1400.02	34.4519
33.1195	1336.51	33.597
33.2446	1394.23	34.4157
33.3695	1352.79	33.9076
33.4946	1363.73	34.0079
33.6197	1320.89	33.4689
33.7447	1381.86	34.3133
33.8696	1293.42	33.091
33.9892	1374.27	33.7588
34.1142	1345.82	33.4065
34.2393	1320.44	33.0532
34.3642	1353.81	33.491
34.4892	1319.08	32.998
34.6141	1341.29	33.2454
34.7392	1351.94	33.4353
34.8643	1408.91	34.2298
34.9894	1407.3	34.2456
35.1143	1382.24	33.9257
35.2445	1349.12	33.1704
35.3694	1393.32	33.7329
35.4945	1375.69	33.5147
35.6194	1319.13	32.7408
35.7444	1318.44	32.7681
35.8693	1309.04	32.6164
35.9945	1329.49	32.898
36.1195	1391.11	33.7109
36.2446	1343.04	33.1361
36.3695	1395.4	33.7768
36.5004	1426.04	33.8287
36.6253	1502.16	34.8079
36.7505	1460.3	34.3202
36.8753	1522.82	35.0644
37.0004	1726.29	37.4958
37.1253	1827.07	38.6525
37.2504	1950.08	40.009
37.3754	1952.34	40.0414
37.5005	1983.99	40.3945
37.6254	1885.29	39.3284
37.7504	1729.73	37.4318
37.8753	1596.44	35.8164
38.0004	1443.42	33.9514
38.1253	1396.22	33.4063
38.2503	1344.5	32.7111
38.3753	1379.91	33.13
38.5004	1340.14	32.6924
38.6254	1264.72	31.6995
38.7505	1320.42	32.45
38.8754	1309.75	32.2878
39.0004	1316.08	32.0969
39.1253	1307.54	31.9892
39.2504	1314.16	32.036
39.3753	1248.31	31.2353
39.5003	1285.9	31.7159
39.6253	1294.26	31.7674
39.7504	1353.65	32.5429
39.8754	1482.93	34.2386
40.0005	1542.51	34.972
40.1254	1845.18	38.4442
40.2504	2143.92	41.0818
40.3753	2381.14	43.5199
40.5004	2794.91	47.4937
40.6253	3279.8	51.8
40.7503	3463.12	53.4957
40.8753	3578.35	54.5178
41.0004	3219.6	51.334
41.1254	2878.12	48.2493
41.2505	2254.5	42.2033
41.3754	1810.74	37.4994
41.5087	1520.57	34.5611
41.6337	1354	32.5526
41.7587	1297.74	31.8147
41.8836	1353.29	32.5246
42.0087	1262.38	31.3835
42.1336	1295.27	31.8
42.2587	1279.27	31.6274
42.3837	1247.96	31.2309
42.5088	1238.13	31.0905
42.6337	1287.69	31.7186
42.7611	1206.76	30.7709
42.8861	1259.01	31.4685
43.0112	1211.01	30.8037
43.136	1231.04	31.0857
43.2611	1247.4	31.3692
43.386	1177.48	30.3902
43.5111	1248.52	31.3828
43.6362	1302.33	32.0902
43.7612	1229.75	31.1427
43.8862	1268.11	31.6119
44.0028	1203.34	30.0989
44.1277	1251.95	30.7814
44.2529	1241.62	30.6046
44.3777	1202.27	30.1124
44.5028	1231.39	30.4977
44.6277	1262.92	30.8959
44.7528	1259.5	30.8626
44.8778	1260.39	30.8886
45.0029	1236.39	30.6412
45.1278	1200.24	30.0932
45.2438	1210.16	30.6265
45.3687	1217.53	30.737
45.4938	1226.3	30.8822
45.6187	1228.78	30.8502
45.7437	1273.31	31.5522
45.8687	1319.59	32.0549
45.9938	1345.5	32.4738
46.1188	1382.81	32.945
46.2439	1469.9	33.9485
46.3688	1414.88	33.2441
46.5057	1477.86	35.5375
46.6307	1345.9	33.9006
46.7558	1341.05	33.8685
46.8806	1384.7	34.312
47.0057	1443.75	35.0568
47.1306	1469.8	35.4259
47.2557	1394.45	34.4099
47.3807	1405.38	34.6204
47.5058	1317.15	33.5474
47.6307	1299.71	33.2966
47.7623	1307.23	32.326
47.8872	1327.66	32.6064
48.0123	1217.71	31.1595
48.1372	1207.58	30.9482
48.2622	1275.53	31.8681
48.3871	1295.03	32.1527
48.5123	1266.98	31.8164
48.6373	1344.16	32.8483
48.7624	1425.46	33.9413
48.8873	1677.47	36.9845
49.0003	1897.18	38.058
49.1253	2170.67	40.97
49.2504	2204.33	41.3507
49.3752	2184.23	41.0346
49.5003	2039.89	39.6214
49.6252	1708.01	36.0573
49.7503	1467.44	33.2076
49.8754	1310.36	31.3091
50.0004	1268.05	30.8254
50.1254	1223.91	30.2475
50.2503	1237.42	31.3587
50.3753	1236.94	31.3623
50.5004	1240.65	31.3782
50.6252	1240.04	31.4185
50.7503	1231.98	31.2803
50.8752	1260.07	31.6594
51.0003	1281.03	31.9911
51.1254	1231.46	31.2665
51.2504	1209.56	31.0306
51.3753	1218.1	31.1126
51.5179	1231.6	31.6739
51.6428	1222.82	31.6081
51.7679	1179.71	31.0093
51.8928	1290.12	32.4599
52.0178	1270.07	32.2098
52.1427	1230.08	31.6611
52.2679	1164.02	30.7744
52.3929	1193.8	31.2257
52.518	1215.12	31.501
52.6429	1210.34	31.4361
52.7841	1245.61	31.1641
52.9091	1210.34	30.6904
53.0342	1232.07	30.9793
53.159	1212.56	30.7041
53.2841	1268.9	31.4549
53.409	1347.23	32.4976
53.5341	1530.88	34.7899
53.6592	1741.23	37.2565
53.7842	2235.59	42.7041
53.9092	2658.18	46.8866
54.0181	2550.99	44.7655
54.143	2496.02	44.1539
54.2681	2202	41.2167
54.393	1760.62	36.4942
54.5181	1436.76	32.7931
54.643	1288.28	30.9855
54.7681	1186.91	29.6797
54.8931	1186.99	29.6686
55.0182	1228.92	30.2616
55.1431	1171.46	29.5231
55.2518	1207.44	30.0525
55.3768	1212.59	30.0981
55.5019	1180.79	29.6972
55.6267	1200.38	29.9224
55.7518	1224.34	30.259
55.8767	1237.53	30.4332
56.0018	1260.15	30.7212
56.1268	1296.65	31.1676
56.2519	1298.6	31.2308
56.3768	1407.26	32.5134
56.5093	1483.7	33.9145
56.6342	1646.42	35.8008
56.7593	1749	36.9591
56.8842	1552.57	34.6345
57.0092	1512.87	34.2385
57.1341	1342.74	32.1394
57.2593	1232.52	30.7842
57.3843	1202.7	30.3609
57.5094	1219.35	30.5919
57.6343	1142.57	29.5875
57.7698	1201.35	30.5001
57.8947	1207.37	30.5395
58.0198	1210.71	30.5909
58.1447	1235.25	30.9141
58.2697	1197.06	30.4087
58.3946	1218.08	30.6845
58.5198	1160.83	29.9426
58.6448	1174.56	30.1559
58.7699	1201.41	30.5135
58.8948	1155.59	29.8782
59.0108	1178.59	30.2184
59.1357	1219.74	30.8005
59.2608	1199.21	30.5061
59.3857	1172.46	30.1321
59.5108	1233.63	30.9741
59.6357	1179.51	30.2383
59.7608	1170.46	30.0939
59.8858	1174.9	30.1782
60.0109	1189.13	30.3978
60.1358	1160.83	29.9768
60.2503	1270.42	30.9631
60.3752	1189.51	29.934
60.5003	1182.3	29.8324
60.6252	1199.31	30.0478
60.7502	1238.43	30.552
60.8751	1313.13	31.5429
61.0003	1366.71	32.2167
61.1253	1334.45	31.8152
61.2504	1322.57	31.6772
61.3753	1270.4	31.0043
61.5003	1259.46	32.4322
61.6252	1201.54	31.5615
61.7503	1183.4	31.4081
61.8752	1169.34	31.15
62.0002	1225.22	31.9048
62.1251	1251.81	32.331
62.2503	1165.41	31.0137
62.3753	1216.65	31.8097
62.5004	1169.66	31.1345
62.6253	1230.25	31.9912
62.7503	1195.38	33.942
62.8752	1157.12	33.4894
63.0003	1244	34.7782
63.1252	1248.32	34.813
63.2502	1264.17	35.0036
63.3751	1191.64	33.9479
63.5003	1207.7	34.2381
63.6253	1270.86	35.2008
63.7504	1281.03	35.3597
63.8753	1197.6	34.1332
64.0002	1221.35	35.0566
64.1252	1303.95	36.2483
64.2503	1237.17	35.2707
64.3752	1317.07	36.4559
64.5002	1379.9	37.3802
64.6251	1237.68	35.363
64.7503	1224.37	35.1409
64.8753	1218.65	35.0089
65.0004	1158.62	34.1195
65.1253	1167.96	34.3075
65.2383	1145.67	33.3344
65.3632	1177.16	33.8251
65.4883	1179.54	33.8224
65.6132	1163.9	33.5883
65.7382	1167.11	33.6551
65.8631	1177.2	33.8032
65.9883	1189.32	33.9666
66.1133	1197.41	34.12
66.2384	1165.09	33.6419
66.3633	1187.17	33.9437
66.4882	1147.82	32.3122
66.6132	1218.25	33.3653
66.7383	1154.65	32.4599
66.8632	1167.96	32.5539
66.9882	1106.91	31.685
67.1131	1160.52	32.4937
67.2383	1154.82	32.4222
67.3633	1183.28	32.8517
67.4884	1197.3	33.0941
67.6133	1189.7	32.9268
67.7538	1241.31	34.1402
67.8787	1180.15	33.2734
68.0038	1201.13	33.5744
68.1287	1132.02	32.5546
68.2537	1234.88	34.0456
68.3786	1125.62	32.458
68.5038	1274.85	34.6501
68.6288	1451.42	37.1485
68.7539	1700	40.3937
68.8788	1778.25	41.3332
69.0193	1778.41	41.4082
69.1443	1621.06	39.5203
69.2694	1448.82	37.1484
69.3942	1311.26	35.2704
69.5193	1262.76	34.5856
69.6442	1301.28	35.1482
69.7693	1434.22	36.9639
69.8943	1639.75	39.6786
70.0194	1673.85	40.1488
70.1443	1653.97	39.8803
70.2657	1512.05	37.1442
70.3907	1303.69	34.3501
70.5158	1238.77	33.4391
70.6407	1258.35	33.6599
70.7657	1119.01	31.7
70.8906	1123.97	31.7636
71.0158	1142.37	32.0313
71.1408	1070.21	30.9976
71.2659	1125.81	31.8116
71.3908	1175.75	32.5564
71.4926	1094.05	31.2416
71.6176	1117.44	31.6153
71.7427	1095.66	31.3159
71.8675	1115.53	31.5418
71.9926	1109.52	31.461
72.1175	1175.06	32.4785
72.2426	1086.57	31.1709
72.3676	1093.22	31.2326
72.4927	1195.38	32.7805
72.6176	1076.38	30.9608
72.7426	1225.66	33.2495
72.8676	1135.02	31.9062
72.9927	1135.14	31.9556
73.1175	1168.82	32.4207
73.2426	1129.07	31.8384
73.3675	1173.18	32.5103
73.4926	1109.33	31.5606
73.6176	1110.45	31.6077
73.7427	1154.67	32.2458
73.8676	1081.42	31.1962
74.0002	1116.72	31.9792
74.1252	1157.21	32.5789
74.2502	1162.16	32.6202
74.3751	1142.79	32.3403
74.5002	1160.58	32.5802
74.6251	1161.09	32.6411
74.7502	1096.13	31.6467
74.8752	1163.08	32.683
75.0003	1169.56	32.779
75.1252	1100.2	31.7201
75.2502	1135.9	31.951
75.3752	1145.27	32.1209
75.5002	1165.65	32.4219
75.6251	1177.6	32.5881
75.7502	1281.12	34.0706
75.8751	1291.79	34.2066
76.0002	1354.26	35.1086
76.1252	1576.55	38.0647
76.2503	1518.44	37.2963
76.3752	1494.31	36.957
76.4849	1331.4	35.1956
76.6099	1331.62	35.1741
76.735	1133.99	32.3174
76.8598	1128.18	32.2543
76.9849	1162.95	32.7538
77.1098	1156.07	32.7037
77.2349	1120.24	32.1627
77.36	1127.42	32.2795
77.4851	1160.59	32.7872
77.61	1096.68	31.8112
77.7321	1097.18	31.5668
77.8571	1132.41	32.1236
77.9822	1124.36	32.044
78.107	1107.95	31.8008
78.2321	1051.78	30.9239
78.357	1089.01	31.4827
78.4821	1132.79	32.133
78.6072	1103.6	31.7667
78.7322	1133.53	32.168
78.8571	1117.87	31.9599
78.9973	1117.22	31.3547
79.1223	1132.15	31.5392
79.2474	1136.14	31.5948
79.3722	1156.67	31.8683
79.4973	1160.43	31.9543
79.6222	1119.21	31.3815
79.7473	1259.44	33.3758
79.8724	1298.73	33.9486
79.9974	1388.82	35.1747
80.1224	1457.7	36.0215
80.2366	1367.37	35.8279
80.3616	1347.95	35.6107
80.4867	1233.39	33.9211
80.6115	1173.8	33.127
80.7366	1203.97	33.5829
80.8615	1160.49	32.9106
80.9866	1149.13	32.763
81.1116	1130.51	32.5238
81.2367	1168.58	33.0716
81.3616	1149.82	32.776
81.4749	1183.8	32.4992
81.5998	1162.77	32.2983
81.7249	1178.28	32.4722
81.8498	1294.28	34.0778
81.9748	1530.69	37.2672
82.0998	2070.91	43.7719
82.2249	2545.69	48.9434
82.3499	2577.34	49.2672
82.475	2316.13	46.5388
82.5999	1875.38	41.4829
82.7375	1453	34.1836
82.8625	1400.32	33.5633
82.9876	1626.5	36.2602
83.1124	1701.66	37.0363
83.2375	1759.57	37.7711
83.3624	1675.16	36.8681
83.4875	1471.37	34.4074
83.6125	1296.94	32.1887
83.7376	1116.44	29.7896
83.8625	1126.46	29.8621
84.0033	1171.26	30.3519
84.1282	1101	29.3535
84.2533	1140.57	30.0089
84.3782	1118.49	29.6436
84.5032	1153.36	30.1544
84.6282	1115.94	29.6133
84.7533	1067	28.9869
84.8783	1108.47	29.5078
85.0034	1146.67	30.0582
85.1283	1079.93	29.1308
85.2542	1189.32	31.9873
85.3792	1214.29	32.3931
85.5043	1214.45	32.3461
85.6291	1335.98	34.0064
85.7542	1465.41	35.6903
85.8791	1748.51	39.2717
86.0042	1913.87	41.1263
86.1292	1916.27	41.19
86.2543	1763.28	39.4619
86.3792	1452.66	35.5106
86.4858	1297.98	34.8222
86.6107	1298.52	34.9312
86.7358	1228.07	33.829
86.8607	1206.09	33.5387
86.9857	1141.03	32.5889
87.1106	1227.34	33.8909
87.2358	1201.11	33.5085
87.3608	1188.72	33.3046
87.4859	1218.12	33.7509
87.6108	1357.29	35.7395
87.7304	1415.71	35.6738
87.8554	1507.12	36.9135
87.9805	1514.33	36.95
88.1054	1646.88	38.6218
88.2304	1786.54	40.332
88.3553	1794.07	40.5071
88.4805	1545.54	37.4163
88.6055	1381.53	35.2539
88.7305	1271.82	33.7251
88.8555	1245.44	33.3323
88.9948	1234.45	32.0843
89.1198	1222.64	31.9826
89.2449	1158.97	31.0346
89.3697	1178.02	31.3543
89.4948	1146.39	30.8881
89.6197	1144.02	30.8623
89.7448	1169.02	31.198
89.8698	1168.76	31.3172
89.9949	1160.31	31.0987
90.1198	1110.84	30.3549
90.2501	1200.2	32.2359
90.3751	1130.5	31.2564
90.5002	1162.68	31.6969
90.625	1101.24	30.776
90.7501	1179.88	31.9192
90.875	1120.21	31.086
91.0001	1180.6	31.9772
91.1252	1137.51	31.3805
91.2502	1189.01	32.0782
91.3751	1198.74	32.2363
91.5062	1185.48	32.1782
91.6312	1171.18	32.0166
91.7563	1168.54	31.8919
91.8812	1169.84	31.8604
92.0062	1209.18	32.5267
92.1311	1200.18	32.3739
92.2563	1189.2	32.2133
92.3813	1158.2	31.7813
92.5064	1113.51	31.1593
92.6313	1095.01	30.8643
92.7562	1148.74	31.2378
92.8812	1098.09	30.4789
93.0063	1164.26	31.412
93.1312	1199.55	31.9249
93.2562	1096.72	30.49
93.3811	1177.98	31.6641
93.5062	1124.15	30.8652
93.6313	1142.16	31.1422
93.7563	1306.32	33.3968
93.8813	1403.98	34.6957
94.0001	1587.03	37.2753
94.1251	2062.95	42.9231
94.2502	2213.47	44.5618
94.375	2088.04	43.1626
94.5001	1748.52	39.2972
94.625	1459.54	35.6715
94.7501	1188.28	32.0156
94.8751	1176.04	31.8581
95.0002	1136.51	31.3211
95.1251	1135.55	31.2994
95.2444	1111.49	31.1741
95.3693	1141.41	31.6265
95.4944	1131.42	31.497
95.6193	1157.74	31.8305
95.7443	1153.67	31.7682
95.8693	1148.69	31.7395
95.9944	1151.06	31.7891
96.1194	1095.99	30.9652
96.2445	1183.55	32.2486
96.3694	1127.97	31.4774
96.4792	1085.08	29.9952
96.6042	1179.44	31.3464
96.7293	1147.09	30.9425
96.8542	1135.28	30.7335
96.9792	1144.8	30.8452
97.1041	1147.77	30.9382
97.2293	1101.32	30.2709
97.3543	1191.72	31.5489
97.4794	1187.46	31.4984
97.6043	1159.21	31.0743
97.7412	1233.62	32.0209
97.8661	1381.15	34.009
97.9912	1396.73	34.139
98.1161	1350.39	33.5226
98.2411	1289.82	32.7287
98.3661	1195.94	31.4696
98.4912	1137.13	30.7354
98.6162	1163.01	31.0664
98.7413	1154.22	30.9569
98.8662	1100.26	30.1686
99.0091	1141.27	31.091
99.1341	1162.55	31.386
99.2592	1141.18	31.0416
99.384	1148.42	31.1759
99.5091	1193.59	31.8094
99.634	1101.53	30.4993
99.7591	1170.61	31.5165
99.8841	1147.46	31.1854
100.009	1184.45	31.7108
100.134	1224.34	32.2523
100.253	1233.03	32.6116
100.378	1233.09	32.5983
100.503	1194.15	32.1017
100.628	1075.04	30.3425
100.753	1133.72	31.2133
100.878	1073.56	30.3221
101.003	1070.39	30.3097
101.128	1121.67	31.0653
101.253	1117.81	31.023
101.378	1114.32	30.9469
101.498	1090.1	30.2654
101.623	1100.42	30.4108
101.748	1106.56	30.4389
101.873	1110.68	30.4955
101.998	1091.78	30.2854
102.123	1107.05	30.5118
102.248	1107.7	30.5307
102.373	1096.85	30.3203
102.499	1094.51	30.3738
102.623	1093.07	30.26
102.744	1187.98	31.4524
102.869	1153.42	31.0081
102.994	1192.45	31.4465
103.119	1144.35	30.7602
103.244	1167.47	31.1269
103.369	1172.08	31.2293
103.494	1205.2	31.6815
103.619	1225.26	31.9594
103.744	1307.44	33.0598
103.869	1425.54	34.6167
103.995	1546.73	36.032
104.12	1505.21	35.5378
104.245	1336.46	33.2945
104.37	1267.95	32.364
104.495	1210.53	31.5913
104.62	1169.55	30.9986
104.745	1205.71	31.5704
104.87	1228.44	31.9779
104.995	1203.33	31.4673
105.12	1152.21	30.8088
105.233	1209.7	31.1587
105.358	1184.96	30.8288
105.483	1263.85	31.9101
105.608	1197.94	30.9885
105.733	1271.22	31.9871
105.858	1363.33	33.2452
105.983	1540.61	35.4388
106.108	1867.42	39.3234
106.233	2340	44.3966
106.358	2742.48	48.4881
106.489	2419.05	44.681
106.614	1955.8	39.8721
106.739	1579.03	35.5291
106.864	1387.39	33.1502
106.989	1305.6	32.1079
107.114	1172.48	30.3551
107.239	1234.06	31.202
107.364	1160.73	30.1991
107.489	1228.06	31.178
107.614	1250.36	31.4365
107.752	1186.1	29.8863
107.877	1173.19	29.7299
108.002	1147.6	29.3917
108.127	1188.89	29.9178
108.252	1104.37	28.8047
108.376	1122.78	29.0663
108.502	1217.76	30.3302
108.627	1124.27	29.1313
108.752	1180.9	29.8651
108.877	1114.93	28.9603
108.989	1171.21	30.198
109.114	1138.35	29.7875
109.239	1124.15	29.6012
109.364	1180.67	30.3199
109.489	1206.47	30.7212
109.613	1246.61	31.2824
109.739	1288	31.7858
109.864	1253.24	31.3484
109.989	1360.6	32.6978
110.114	1568.74	35.2552
110.234	1797.71	38.5513
110.359	1734.74	37.8762
110.484	1525.18	35.363
110.609	1371.26	33.4705
110.734	1258.32	31.9699
110.859	1258.8	31.9521
110.984	1194.58	31.0512
111.109	1186.12	30.9731
111.234	1217.21	31.4304
111.359	1220.49	31.4542
111.499	1192.74	30.7355
111.624	1188.25	30.6636
111.749	1227.73	31.1538
111.874	1223.18	31.1145
111.999	1278.55	31.8567
112.124	1361.93	32.9481
112.249	1419.96	33.6031
112.374	1603.31	35.9371
112.499	2018.31	40.5469
112.624	2359.1	44.1262
112.771	2221.55	42.3439
112.896	1793.04	37.8204
113.021	1474.35	34.0772
113.146	1410.15	33.291
113.271	1315.69	32.0815
113.396	1363.37	32.6695
113.521	1294.92	31.8249
113.646	1275.31	31.5831
113.771	1238.81	31.1325
113.896	1258.51	31.3764
114.004	1192.71	30.2541
114.129	1174.23	30.0807
114.254	1224.74	30.6688
114.379	1226.74	30.7206
114.504	1232.89	30.7767
114.629	1217.95	30.6053
114.754	1154.83	29.7269
114.879	1205.95	30.4745
115.004	1253.04	31.0816
115.129	1276.72	31.3954
115.243	1262.11	30.924
115.368	1218.71	30.4215
115.494	1206.26	30.2072
115.618	1236.19	30.6137
115.743	1242.42	30.7173
115.868	1207.63	30.2458
115.993	1185.29	29.9895
116.119	1194.68	30.1261
116.244	1189.01	30.0285
116.369	1248.99	30.8083
116.494	1254.06	30.8419
116.619	1195.59	30.076
116.744	1239.04	30.673
116.869	1227.93	30.4656
116.994	1182.58	29.8911
117.119	1182.78	29.9093
117.244	1221.72	30.4227
117.369	1206.23	30.2388
117.494	1204.94	30.2002
117.619	1206.73	30.2609
117.732	1214.84	30.3737
117.857	1213.98	30.3674
117.982	1256.44	30.936
118.107	1248.01	30.7879
118.232	1220.25	30.4429
118.357	1215.66	30.3937
118.482	1257.79	30.9702
118.607	1202.03	30.2516
118.732	1225.76	30.5559
118.857	1273.43	31.1784
118.98	1374.89	33.9748
119.105	1443.81	34.8581
119.23	1464.72	35.0694
119.355	1429.32	34.6533
119.48	1341.19	33.4485
119.605	1351.05	33.6228
119.73	1315.95	33.2277
119.855	1335.74	33.4566
119.98	1243.74	32.2636
120.105	1289.91	32.8638
120.233	1267.06	32.5287
120.357	1291.36	32.9365
120.483	1270.87	32.6563
120.607	1244.91	32.225
120.732	1263.72	32.4401
120.857	1287.21	32.7802
120.983	1329.66	33.3797
121.108	1282.08	32.6883
121.233	1321.8	33.2901
121.358	1443.43	34.8706
121.486	1896.88	38.7693
121.611	2084.63	40.7662
121.736	1918.46	38.9516
121.861	1689.85	36.4489
121.986	1520.86	34.4873
122.111	1433.9	33.4186
122.236	1321.78	32.0626
122.361	1323.77	32.0682
122.486	1308.4	31.8674
122.611	1301.95	31.7541
122.741	1329.28	32.6952
122.866	1337.43	32.8372
122.991	1297.8	32.3269
123.116	1334	32.7888
123.241	1319.56	32.583
123.366	1409.9	33.7803
123.491	1568.25	35.7348
123.616	1647.3	36.6938
123.741	1542.03	35.4015
123.866	1455.45	34.3317
123.984	1394.06	33.3634
124.109	1344.88	32.7448
124.234	1325.72	32.5155
124.359	1306.77	32.2586
124.484	1280.35	31.9386
124.609	1247.76	31.5194
124.734	1268.89	31.798
124.859	1283.52	31.9938
124.984	1306.34	32.3198
125.109	1292.23	32.0839
125.221	1200.81	31.2149
125.346	1280.92	32.3499
125.471	1272.47	32.2196
125.596	1265.81	32.1117
125.721	1250.97	31.9375
125.846	1284.23	32.352
125.971	1286.05	32.3947
126.096	1367.45	33.4701
126.221	1362.96	33.3756
126.346	1447.91	34.4674
126.466	1328.79	32.5082
126.591	1339.52	32.6962
126.716	1284.62	31.966
126.841	1368.89	33.0678
126.966	1502.73	34.7179
127.091	1778.69	37.9812
127.216	1801.96	38.2421
127.341	1686.3	36.9297
127.466	1552.83	35.3846
127.591	1424.52	33.7991
127.731	1305.26	31.5677
127.856	1378.84	32.4493
127.981	1297.79	31.4203
128.106	1322.24	31.7098
128.231	1273.45	31.1462
128.356	1315.96	31.6722
128.481	1290.87	31.3292
128.606	1282.11	31.2555
128.731	1313.64	31.67
128.856	1300.29	31.4992
129.008	1344.43	33.1955
129.133	1295.51	32.5618
129.258	1386.98	33.774
129.383	1304.71	32.6747
129.508	1374.89	33.5687
129.633	1356.28	33.3793
129.758	1322.71	33.0247
129.883	1304.21	32.7336
130.008	1346.13	33.3328
130.133	1339.2	33.1163
130.264	1342.03	34.2022
130.389	1302.37	33.7249
130.514	1411.67	35.2559
130.639	1389.44	34.8806
130.764	1410.78	35.1399
130.889	1414.96	35.1877
131.014	1336.39	34.133
131.139	1460.31	35.7885
131.264	1412.94	35.2277
131.389	1393.38	34.8941
131.495	1377.07	35.0286
131.619	1345.55	34.6699
131.745	1399.87	35.3656
131.869	1348.08	34.7186
131.994	1377.8	35.0466
132.119	1352.56	34.7524
132.245	1362.14	34.9073
132.37	1371.95	34.9992
132.495	1400.69	35.4164
132.62	1365.58	34.9228
132.736	1351.5	34.9934
132.861	1438.02	36.1549
132.986	1442.89	36.1997
133.111	1352.39	34.9882
133.236	1454.38	36.3633
133.361	1527.18	37.4339
133.486	1597.3	38.3409
133.611	1547.84	37.6771
133.736	1663.22	39.0218
133.861	1870.73	41.6063
133.999	2307.87	46.9247
134.124	2545.48	49.5409
134.249	2384.06	47.7801
134.374	2188.39	45.6037
134.499	1929.81	42.572
134.623	1615.66	38.7381
134.749	1544.16	37.6915
134.874	1480.87	37.0139
134.999	1422.22	36.2085
135.124	1372.38	35.5323
135.249	1375.81	34.8346
135.373	1380.25	34.9398
135.499	1340.97	34.4476
135.623	1306.54	33.8965
135.748	1367.69	34.8228
135.873	1368.99	34.7975
135.999	1303.2	33.9058
136.124	1329.01	34.2681
136.249	1330.78	34.3031
136.374	1356.23	34.6153
136.491	1371.75	34.2508
136.616	1344.3	33.9479
136.741	1355.28	34.0209
136.866	1320.68	33.5214
136.991	1271.89	32.8745
137.116	1320.63	33.6498
137.241	1312.13	33.4692
137.366	1348.9	34.0222
137.491	1320.49	33.6525
137.616	1320.78	33.6465
137.728	1299.47	33.041
137.853	1392.43	34.3469
137.978	1354.55	33.7558
138.103	1378.79	34.1558
138.228	1368.03	34.0094
138.353	1319.85	33.352
138.478	1303.07	33.1065
138.603	1338.37	33.6636
138.728	1379.53	34.1344
138.853	1440.27	34.9907
138.954	1471.2	36.236
139.079	1540.95	37.2677
139.205	1719.84	39.4622
139.329	1923.6	41.8689
139.454	2041.2	43.3128
139.579	2083.7	43.7937
139.704	2003.92	42.8548
139.829	1884.03	41.4714
139.955	1620.63	38.4143
140.079	1561.11	37.669
140.216	1423.6	36.1106
140.341	1378.9	35.5421
140.466	1354.44	35.0556
140.591	1311.94	34.4928
140.716	1330.84	34.8832
140.841	1305.86	34.5132
140.966	1348.23	35.0511
141.091	1323.33	34.7387
141.216	1324.6	34.8221
141.341	1287.88	34.3934
141.482	1220.58	32.6475
141.607	1330.67	34.1903
141.732	1251.44	33.1066
141.857	1260.56	33.1895
141.982	1296.34	33.702
142.107	1283.44	33.5537
142.232	1268.22	33.3067
142.357	1256.14	33.1854
142.482	1274.62	33.434
142.607	1315.72	34.0277
142.732	1299.63	33.6006
142.857	1262.14	33.0666
142.982	1312.33	33.798
143.107	1263.77	33.1174
143.232	1258.29	33.0761
143.356	1302.64	33.6417
143.482	1312.19	33.8532
143.607	1321.08	33.9513
143.732	1316.19	33.9168
143.857	1230.46	32.616
143.985	1287.91	32.9269
144.11	1289.25	32.9927
144.235	1315.09	33.3451
144.36	1321.13	33.3819
144.485	1222.07	32.0663
144.61	1336.08	33.6158
144.735	1360.49	33.943
144.86	1252.54	32.4611
144.985	1244.54	32.3817
145.11	1280.95	32.924
145.247	1122.48	30.5826
145.372	1225.77	32.1115
145.498	1189.62	31.6124
145.622	1172.18	31.2918
145.747	1166.81	31.2942
145.872	1206.96	31.7452
145.997	1197.07	31.6708
146.122	1200.03	31.7531
146.248	1177	31.3926
146.372	1146.52	30.9427
146.495	1198.58	31.3425
146.62	1211.63	31.4825
146.745	1129.07	30.3063
146.87	1178.97	31.0009
146.995	1135.32	30.4222
147.12	1199.76	31.3941
147.245	1148.64	30.671
147.37	1116.24	30.1974
147.495	1138.06	30.5083
147.62	1172.3	31.0105
147.736	1170.82	30.7682
147.861	1197.23	31.1417
147.986	1172.01	30.7314
148.111	1215.57	31.3641
148.236	1202.14	31.172
148.361	1222.95	31.4527
148.486	1179.62	30.9065
148.611	1168.79	30.7758
148.736	1154.27	30.5019
148.861	1197.23	31.1309
148.986	1143.5	30.959
149.111	1161.49	31.225
149.236	1218.65	32.0177
149.361	1217.68	31.9856
149.486	1176.29	31.4188
149.611	1240.09	32.3312
149.736	1307.81	33.2203
149.861	1329.08	33.5331
149.986	1242.96	32.396
150.111	1267.18	32.707
150.222	1209.57	31.2782
150.347	1233.37	31.6468
150.472	1207.16	31.3083
150.597	1195.5	31.1536
150.722	1140.21	30.3306
150.847	1206.4	31.3451
150.972	1104.94	29.9137
151.097	1202.31	31.3497
151.222	1068.79	29.4175
151.347	1130.7	30.2606
151.475	1088.79	29.0031
151.6	1137.75	29.658
151.725	1106.7	29.2237
151.85	1153.19	29.8488
151.975	1136.71	29.668
152.1	1100.86	29.1951
152.225	1117.19	29.3733
152.35	1094.89	29.145
152.475	1115.88	29.4518
152.6	1121.22	29.4097
152.729	1094.47	29.5352
152.854	1124.25	29.9728
152.979	1143.31	30.2108
153.104	1139.08	30.0899
153.229	1095.34	29.5564
153.354	1170.78	30.5365
153.479	1195.27	30.9412
153.604	1164.77	30.5793
153.729	1217.15	31.2702
153.854	1204.5	31.0562
153.976	1242.43	31.8553
154.101	1286.39	32.3768
154.226	1379.52	33.6144
154.351	1334.35	32.9767
154.476	1399.04	33.8077
154.601	1406.09	33.9386
154.726	1421.37	34.1974
154.851	1370.13	33.483
154.976	1341.84	33.085
155.101	1368.97	33.4819
155.232	1318.96	32.7037
155.357	1275.77	32.1607
155.482	1214.03	31.3595
155.606	1221.84	31.4835
155.732	1155.74	30.51
155.856	1127.97	30.2471
155.982	1139.42	30.2686
156.107	1120.28	30.0777
156.232	1149.27	30.5216
156.357	1159.03	30.6281
156.483	1129.23	30.4015
156.608	1151.59	30.7235
156.733	1231.6	31.8524
156.858	1225.33	31.7034
156.983	1311.63	32.8958
157.108	1311.65	32.8851
157.233	1418.07	34.262
157.358	1357	33.4905
157.483	1452.59	34.6922
157.608	1463.77	34.8565
157.724	1530.5	36.9079
157.849	1597.06	37.8136
157.974	1535.08	37.001
158.099	1532.79	36.9616
158.224	1458.63	35.9767
158.349	1503.34	36.6078
158.474	1367.71	34.8453
158.599	1326.77	34.2541
158.724	1283.1	33.7421
158.849	1276.88	33.5873
158.974	1325.33	35.3543
159.099	1391.29	36.2588
159.225	1328.09	35.3592
159.349	1306.93	35.0366
159.474	1306.98	35.0297
159.599	1221.88	33.8776
159.724	1248.07	34.2362
159.849	1169.06	33.1008
159.975	1264.95	34.575
160.099	1228.33	33.9183
160.247	1208.64	36.2613
160.371	1385.21	38.897
160.497	1380.07	38.879
160.621	1316.99	37.8819
160.747	1359.08	38.5298
160.871	1293.5	37.477
160.997	1216.59	36.3866
161.122	1329.85	38.0544
161.247	1261.52	37.0523
161.372	1360.79	38.5261
161.505	1377.49	43.7992
161.63	1355.8	43.2905
161.755	1331.81	42.9375
161.88	1382.56	44.0702
162.005	1330.92	42.7977
162.13	1340.58	43.2942
162.255	1472.57	45.6364
162.38	1379.59	43.7905
162.505	1364.7	43.4906
162.63	1472.7	45.5689
162.75	1533.13	68.0635
162.875	1423.54	65.8002
163	1442.19	65.9585
163.125	1362.4	64.351
163.25	1438.27	66.0247
163.375	1461.23	66.2572
163.5	1484.57	67.8569
163.625	1723.6	73.1471
163.75	1526.08	68.8505
163.875	1792.01	74.1507
