# Supplementary material for: Insight Into Disorder, Stress and Strain of Radiation Damaged Pyrochlores: A Possible Mechanism for the Appearance of Defect Fluorite
Source: Front Chem. 2021 Nov 8;9:706736. doi: 10.3389/fchem.2021.706736 (PMC8630592; doi:10.3389/fchem.2021.706736)
Supplement: Supplementary file 1 [file DataSheet1.zip › Table 12.XLS]

## Sheet: Nd2Zr2O7_unirradiated_Neutron_d
Nd2Zr2O7 irradiated neutron diffraction data wavelength 1.622 Å
Angle	Counts	Error
6.50046	4277.53	92.5402
6.62547	4256.99	92.0721
6.75049	3969.34	88.3912
6.87547	4015.96	88.9847
7.00066	3859.66	87.0766
7.12567	3785.67	85.9483
7.25074	3445.55	81.5125
7.37586	3414.16	81.2674
7.50083	3466	81.8195
7.6257	3398.94	81.0604
7.75045	3384.75	82.5095
7.87546	3231.13	80.2922
8.00048	3117.68	78.732
8.12546	3118.77	78.6913
8.25066	3064.03	77.998
8.37566	3028.34	77.3629
8.50074	3053.94	77.7769
8.62585	2962.26	76.6455
8.75082	2964.36	76.5494
8.8757	2822.68	74.4756
9.00044	2923.59	78.5666
9.12545	2869.76	77.6391
9.25048	2765.42	76.1245
9.37546	2763.74	76.0343
9.50065	2763.62	76.3016
9.62565	2587.1	73.303
9.75073	2695.88	75.0346
9.87585	2652.44	74.4622
10.0008	2612.41	73.7673
10.1257	2595.93	73.6082
10.2504	2395.49	91.9695
10.3755	2526.32	94.5379
10.5005	2457.71	93.4587
10.6255	2366.02	92.0828
10.7506	2343.48	92.0912
10.8757	2291.26	89.6982
11.0007	2317.92	90.865
11.1258	2300.81	89.3972
11.2508	2228.54	88.7401
11.3757	2277.4	90.5184
11.5004	2275.01	88.181
11.6254	2214.16	86.0117
11.7505	2161.68	85.1979
11.8754	2158.26	85.2104
12.0006	2107.81	84.0504
12.1256	2083.65	83.7409
12.2507	2087.32	83.1708
12.3758	2153.45	85.5291
12.5008	2105.59	84.0862
12.6257	1980.87	82.6275
12.7504	2047.39	63.1147
12.8754	2040.36	62.7648
13.0005	2018.42	62.4077
13.1254	2037.67	62.6785
13.2506	2030.45	62.6457
13.3756	1946.74	61.1438
13.5007	1994.33	61.9362
13.6258	1988.67	61.9785
13.7508	1961.71	61.4949
13.8757	1937.82	61.0132
14.0004	1895.56	61.0466
14.1254	1908.99	61.248
14.2505	1836.51	59.8407
14.3754	1892.54	60.8181
14.5006	1826.88	59.7287
14.6256	1870.07	60.4407
14.7507	1833.6	59.9305
14.8758	1835.41	60.0128
15.0008	1787.28	59.2647
15.1257	1807.34	59.6809
15.2504	1782.61	58.416
15.3754	1772.45	58.1308
15.5004	1734.93	57.4392
15.6254	1669.63	56.2112
15.7506	1706.98	57.0432
15.8756	1743.62	57.4352
16.0007	1719.48	57.0627
16.1258	1748.38	57.6604
16.2508	1739.1	57.5233
16.3757	1766.58	58.0514
16.5004	1744.44	59.9258
16.6254	1663.14	58.3884
16.7504	1616.79	57.4333
16.8754	1618.47	57.4336
17.0006	1667.19	58.3533
17.1256	1611.12	57.2654
17.2507	1608.89	57.3535
17.3758	1639.61	57.9311
17.5008	1626.51	57.8189
17.6257	1531.35	55.895
17.7504	1592.29	59.0221
17.8754	1589.63	59.0139
18.0004	1513.1	57.3668
18.1254	1565.4	58.4657
18.2506	1561.25	58.3304
18.3756	1625.34	59.4645
18.5007	1518.17	57.4745
18.6258	1500.76	57.2204
18.7508	1518.75	57.5225
18.8756	1585.94	58.8646
19.0004	1565.57	59.9548
19.1254	1545.98	59.5201
19.2504	1523.54	58.9738
19.3754	1485.73	58.227
19.5006	1507.41	58.5681
19.6256	1512.29	58.6125
19.7507	1527.1	58.9177
19.8758	1472.28	57.9781
20.0008	1495.58	58.4249
20.1256	1428.01	56.9171
20.2504	1429.84	57.6769
20.3754	1507.59	59.088
20.5004	1441.01	57.7271
20.6254	1473.57	58.33
20.7506	1427.53	57.3443
20.8756	1419.58	57.1342
21.0007	1419.23	57.2282
21.1258	1401.46	56.9166
21.2508	1404.74	56.887
21.3756	1459.77	58.1857
21.5004	1395.42	55.6328
21.6254	1420.02	56.0926
21.7504	1433.02	56.3443
21.8754	1342.47	54.5919
22.0006	1407.93	55.7327
22.1256	1347.85	54.4686
22.2507	1401.13	55.6373
22.3758	1366.37	54.9525
22.5008	1327.35	54.1267
22.6256	1413.36	55.9294
22.7504	1345.5	55.7389
22.8754	1398.96	56.7002
23.0004	1416.67	57.0133
23.1254	1380.99	56.1526
23.2506	1326.76	55.2426
23.3756	1373.15	56.1025
23.5007	1328.28	55.3911
23.6258	1327.28	55.3351
23.7507	1342.15	55.4462
23.8756	1345.16	55.4683
24.0004	1360.96	62.1728
24.1254	1289.96	60.6004
24.2504	1314.48	60.7812
24.3754	1323.77	61.287
24.5006	1314.05	60.7668
24.6256	1323.66	61.0534
24.7507	1237.03	58.7662
24.8758	1279.93	60.0786
25.0007	1327.88	61.1964
25.1256	1296.31	60.3167
25.2504	1332.65	59.9892
25.3754	1267.62	58.2256
25.5004	1304.45	59.3354
25.6254	1308.24	59.5142
25.7506	1271.68	58.439
25.8756	1236.06	57.9842
26.0006	1222.96	57.0396
26.1258	1187.59	56.7302
26.2507	1256.13	58.0137
26.3756	1325.04	59.9451
26.5162	1318.2	53.5752
26.6412	1204.98	51.101
26.7662	1279.48	52.7184
26.8912	1203.76	51.1116
27.0164	1299.6	53.1104
27.1414	1303.11	53.0296
27.2664	1215.01	51.2701
27.3916	1292.82	53.1837
27.5165	1282.03	52.8223
27.6414	1283.6	52.9371
27.7661	1213.67	57.169
27.8912	1247.5	58.1365
28.0162	1214.24	57.3823
28.1412	1245.84	57.8636
28.2664	1297.91	59.7758
28.3914	1245.75	58.3049
28.5164	1271.59	58.3266
28.6416	1230.08	57.9993
28.7665	1235.57	57.6736
28.8914	1249.4	58.4907
29.0003	1252.88	61.0044
29.1254	1258.92	61.2458
29.2504	1303.3	61.9348
29.3754	1198.47	59.471
29.5006	1323.98	62.8122
29.6256	1329.39	62.6035
29.7506	1412.05	64.8212
29.8757	1534.35	67.9322
30.0007	1645.13	70.514
30.1256	1826.91	74.2388
30.2503	1989.26	68.5743
30.3753	2039.92	69.1987
30.5004	1943.45	67.6121
30.6253	1705.66	62.8705
30.7505	1562.85	60.314
30.8755	1388.74	56.5091
31.0006	1222.64	53.3081
31.1257	1181.38	52.7294
31.2507	1178.33	52.5605
31.3756	1145.8	51.2312
31.4997	1124.19	50.8074
31.6247	1120.7	50.9419
31.7498	1137.15	51.0832
31.8747	1187.82	52.3038
31.9999	1147.54	51.3593
32.1249	1108.32	50.1606
32.25	1062.05	49.1819
32.3751	1076.04	49.4752
32.5001	1075.24	49.4082
32.625	1126.87	50.6925
32.7445	1098.51	51.1626
32.8695	1103.3	51.3029
32.9945	1075.37	50.6458
33.1195	1062.11	49.9878
33.2447	1140.37	52.1378
33.3697	1129.56	51.7682
33.4948	1073.71	50.4836
33.6199	1102.37	51.3353
33.7449	1067.1	50.4318
33.8698	1067.49	50.2853
33.9891	1035.91	48.7524
34.1142	1045.56	48.8335
34.2392	1056.91	49.0051
34.3642	1049.45	48.6855
34.4894	1146.02	51.1764
34.6144	1130.54	50.6216
34.7394	1108.96	50.2353
34.8646	1036	48.5156
34.9895	1121.72	50.6868
35.1144	1097.75	50.1054
35.2443	1139.77	50.8086
35.3694	1130.54	50.4275
35.4944	1086.85	49.3707
35.6194	1044.17	48.3547
35.7446	1029.82	48.0388
35.8696	1040.31	48.2045
35.9946	1106.91	49.7848
36.1198	1066.48	48.9702
36.2447	1082.37	49.3341
36.3696	1071.45	49.2866
36.5003	1040.88	47.4119
36.6253	1092.09	48.5489
36.7503	1110.56	49.0714
36.8753	1093.78	48.5773
37.0005	1043.47	47.3979
37.1255	1121.06	49.1269
37.2506	1132.82	49.3464
37.3757	1122.82	49.2688
37.5007	1124.32	49.3272
37.6255	1247.57	52.0084
37.7503	1274.58	53.6576
37.8753	1189.29	51.6482
38.0003	1188.36	51.572
38.1253	1239.75	52.7975
38.2505	1265.87	53.3031
38.3755	1355.41	55.1125
38.5006	1435.89	56.7908
38.6257	1319.19	54.5328
38.7507	1292.61	54.0001
38.8755	1198.49	51.8463
39.0003	1067.15	48.0186
39.1253	1106.96	48.8532
39.2503	1052.3	47.4791
39.3753	1057.3	47.6572
39.5005	1033.69	47.1156
39.6255	1003.68	46.2337
39.7506	1024.42	46.873
39.8757	1059.12	47.7684
40.0007	1015.02	46.6045
40.1255	1068.4	48.0928
40.2503	1087.04	47.2102
40.3753	1024.99	45.672
40.5003	972.74	44.5284
40.6253	1006.39	45.298
40.7505	988.24	44.8411
40.8755	969.78	44.3334
41.0006	995.88	44.9573
41.1257	1037.86	45.988
41.2507	964.99	44.3155
41.3755	998.24	45.0814
41.5086	985.21	46.1314
41.6336	1031	47.3055
41.7586	1047.12	47.7827
41.8836	1004.17	46.5057
42.0088	989.19	46.1928
42.1338	983.2	45.9562
42.2589	881.77	43.5632
42.384	998.49	46.5427
42.509	978.15	45.9823
42.6338	945.29	45.2289
42.761	968.63	46.8984
42.886	997.26	47.6589
43.0111	1002.19	47.594
43.136	1046.86	48.6921
43.2612	1007.69	47.8203
43.3862	1046.06	48.6184
43.5113	1029.37	48.256
43.6364	1053.57	49.0281
43.7614	1072.98	49.4369
43.8863	972.55	46.9623
44.0027	1010.96	46.6784
44.1277	961.2	45.5762
44.2527	987.73	46.1037
44.3777	942.77	44.9514
44.5029	976.72	45.8383
44.6279	971.04	45.7677
44.753	990.38	46.1221
44.8781	971.65	45.8194
45.0031	983.48	46.079
45.1279	966.64	45.4996
45.2437	933.44	45.8635
45.3687	1042.28	48.5902
45.4937	1032.03	48.0665
45.6187	970.41	46.7003
45.7439	1010.63	47.9076
45.8689	1046.48	48.5098
45.994	1085.47	49.4843
46.1191	1192.98	52.0583
46.2441	1239.8	52.964
46.3689	1233.89	52.8222
46.5056	1235.38	56.3226
46.6306	1143.81	54.1354
46.7556	1083.39	52.6658
46.8806	996.79	50.1711
47.0058	965.23	49.8453
47.1308	985.38	49.9462
47.2559	915.9	48.3777
47.381	993.5	50.3943
47.506	1001.68	50.5633
47.6309	947.3	49.2265
47.7622	1012.41	47.4274
47.8872	939.46	45.1825
48.0122	940.65	45.1482
48.1372	916.66	44.6131
48.2624	972.13	46.2112
48.3874	920.57	44.5346
48.5125	973.96	46.1418
48.6376	986.17	46.6823
48.7625	970.81	46.1379
48.8874	987.68	46.417
49.0002	959	43.441
49.1252	909.4	42.1336
49.2503	939.55	42.9784
49.3752	923.15	42.5235
49.5004	955.01	43.1527
49.6254	916.56	42.1254
49.7505	999.96	44.1093
49.8756	965.94	43.4037
50.0006	1007.01	44.3216
50.1255	1083.39	46.1739
50.2502	1238.49	52.8322
50.3752	1589.27	60.1812
50.5003	2102.01	69.5428
50.6252	2824.12	81.3078
50.7504	3196.68	87.0101
50.8754	3088.84	85.0716
51.0005	2796.74	80.4894
51.1256	2232.5	71.4196
51.2506	1674.51	61.1987
51.3755	1278.09	53.1893
51.5178	1027.92	47.9946
51.6428	965.75	46.4107
51.7678	912.03	45.0255
51.8928	960.85	46.2523
52.018	899.76	44.8479
52.143	934.75	45.5653
52.2681	918.26	45.1895
52.3932	917.36	45.2602
52.5181	950.74	46.0487
52.643	927.81	45.5286
52.784	947.79	45.6558
52.909	925.91	45.048
53.0341	912.22	44.6237
53.159	864.62	43.3486
53.2842	891.55	44.0992
53.4092	914.42	44.6775
53.5343	965.74	45.8872
53.6594	931.72	45.1277
53.7844	961.9	46.0369
53.9093	940.1	45.3231
54.018	900.09	42.4306
54.143	928.05	43.063
54.268	896.95	42.4041
54.393	902.11	42.5111
54.5182	950.73	43.6536
54.6432	958.13	43.7728
54.7683	941.72	43.2819
54.8934	955.82	43.808
55.0184	951	43.6768
55.1432	947.29	43.4889
55.2517	918.32	42.4835
55.3767	970.14	43.5394
55.5018	956.92	43.2349
55.6267	986.46	43.8406
55.7519	992.27	44.1147
55.8769	1013.11	44.5838
56.002	946.3	43.0192
56.1271	923.39	42.6323
56.2521	915.03	42.2236
56.377	923.31	42.5134
56.5092	928.21	44.8403
56.6342	903.17	44.3349
56.7592	928.57	44.7511
56.8842	935.46	44.9231
57.0094	914.1	44.5047
57.1344	908.89	44.24
57.2595	949.8	45.2719
57.3846	951.75	45.3893
57.5095	965.95	45.7101
57.6344	892.9	43.9378
57.7697	1001.09	45.9148
57.8947	875.18	42.9283
58.0197	894.87	43.3561
58.1447	861.41	42.3651
58.2699	873.27	42.7263
58.3949	880.66	42.9231
58.52	883.48	42.8877
58.6451	855.11	42.2814
58.77	874.74	43.1624
58.8949	970.72	45.228
59.0107	936	43.9236
59.1357	863.15	41.9191
59.2607	985.89	44.7905
59.3857	943.34	43.9197
59.5109	991.44	44.8654
59.6359	932.54	43.4507
59.761	947.54	43.8336
59.8861	978.2	44.8766
60.0111	1161.64	48.752
60.1359	1296.17	51.705
60.2502	1673.34	58.2806
60.3752	1784.9	60.4238
60.5002	1906.91	62.2809
60.6252	1635.57	57.384
60.7504	1469.44	54.2806
60.8754	1210.65	49.1203
61.0005	1030.62	45.2165
61.1256	982.79	44.1981
61.2505	961.06	43.6508
61.3754	934.3	43.0988
61.5002	910.92	50.9675
61.6252	942.41	51.2132
61.7502	870.96	49.8245
61.8752	895.37	49.7271
62.0004	894.97	50.3188
62.1254	898.47	49.762
62.2505	887.71	50.945
62.3756	840.67	48.6821
62.5005	887.87	49.947
62.6254	886.44	49.9341
62.7502	928.91	54.054
62.8752	900.19	52.9993
63.0002	976.74	55.2948
63.1252	911.59	53.1273
63.2504	938.78	54.6737
63.3754	907.12	53.3688
63.5004	945.51	54.6044
63.6256	956.82	55.3328
63.7505	939.22	54.1117
63.8754	910.72	53.4751
64.0002	883.52	49.9425
64.1252	895.04	50.3916
64.2502	870.62	49.2914
64.3752	944.98	51.1475
64.5004	852.73	48.5419
64.6254	894.88	49.7288
64.7504	963.74	51.7391
64.8756	916.58	50.5289
65.0005	918.16	50.5034
65.1254	888.34	49.7992
65.2382	941.5	50.2105
65.3632	953.84	50.4991
65.4882	1018.69	52.5227
65.6132	1074.51	54.0786
65.7384	1013.61	52.2672
65.8634	995.3	51.8165
65.9885	1015.92	52.1369
66.1136	982.14	51.795
66.2385	889.83	48.8293
66.3634	833.02	47.2483
66.4882	824.65	44.7301
66.6132	822.78	44.5017
66.7382	900.77	46.5328
66.8632	849.87	45.2388
66.9884	852.16	45.2764
67.1134	854.1	45.2053
67.2384	854.52	45.3295
67.3636	874.57	45.8961
67.4885	808.88	44.0682
67.6134	815.45	44.2834
67.7537	809.04	46.07
67.8787	844.27	47.1058
68.0037	841.86	46.9939
68.1287	771.11	44.907
68.2539	823.55	46.4415
68.3789	821.73	46.3195
68.504	836.17	46.8841
68.6291	809.3	46.2079
68.7541	874.59	47.9313
68.8789	813.31	46.1964
69.0192	840.51	46.7466
69.1442	853.09	47.0645
69.2692	821.45	46.2664
69.3942	954.51	49.8377
69.5194	861.98	47.4248
69.6444	865.18	47.2764
69.7695	833.37	46.4011
69.8946	865.19	47.4438
70.0196	853.49	47.1298
70.1445	820.29	46.0676
70.2656	776.27	43.6746
70.3907	837.46	45.3263
70.5157	834.97	45.2944
70.6407	802.47	44.3734
70.7659	861.1	46.0771
70.8909	878.45	46.4569
71.0159	901.86	47.1499
71.1411	1007.9	49.9381
71.266	1129.4	52.9046
71.3909	1141.71	53.2687
71.4925	1164.35	54.3883
71.6175	1001.79	50.2055
71.7425	979.24	49.7069
71.8675	850.16	46.0014
71.9927	825.3	45.4424
72.1177	869.83	46.5482
72.2428	809.65	45.0181
72.3679	864.66	46.5316
72.4929	865.22	46.6564
72.6178	858.25	46.3932
72.7425	872.37	47.0443
72.8675	883.49	47.3637
72.9925	861.85	46.7381
73.1175	851.52	46.3593
73.2427	884.83	47.406
73.3677	860.7	46.6369
73.4928	871.11	46.9774
73.6179	788.97	44.9066
73.7429	807.1	45.1409
73.8678	915.16	48.2219
74.0001	844.44	46.1845
74.1251	878.95	47.152
74.2501	852.35	46.3078
74.3751	906.42	47.9075
74.5003	1029.56	51.0135
74.6253	1231.54	55.9794
74.7504	1373.38	59.1661
74.8755	1390.77	59.7231
75.0005	1329.48	58.2993
75.1253	1201.48	55.2876
75.2501	1188.97	53.8788
75.3751	1025.9	50.0638
75.5001	915.61	47.1014
75.6251	858.34	45.5788
75.7503	932.55	47.7567
75.8753	878.99	45.9905
76.0004	890.04	46.4172
76.1255	920.9	47.2779
76.2505	923.01	47.3237
76.3753	867.2	45.7908
76.4848	925.78	49.9572
76.6099	1067.66	53.5844
76.7349	1130.65	55.4759
76.8599	1152.6	55.9924
76.9851	1168.13	56.4083
77.1101	1129.58	55.591
77.2351	1067.03	53.6946
77.3603	933.66	50.2601
77.4852	877.77	48.7072
77.6101	935.53	50.7125
77.732	809.03	46.6439
77.857	862.56	48.3093
77.982	855.09	47.7934
78.107	823.36	47.5463
78.2322	864.07	48.5268
78.3572	800.93	46.3355
78.4823	854.78	47.874
78.6074	854.16	48.0075
78.7324	875.75	48.4671
78.8573	863.43	48.4013
78.9972	807.5	43.1592
79.1222	850.15	44.2773
79.2473	889.02	45.4616
79.3722	861.1	44.594
79.4975	857.12	44.508
79.6225	802.31	42.8874
79.7475	852.99	44.3144
79.8726	928.7	46.3589
79.9976	1023.78	48.7464
80.1225	1107.68	50.9312
80.2365	1145.77	53.8603
80.3615	1079.63	52.237
80.4865	1063.85	51.7162
80.6115	1029.8	50.796
80.7367	950.99	48.7837
80.8617	890.9	47.1377
80.9868	903.04	47.5721
81.1119	951.31	48.8692
81.2369	867.17	46.53
81.3618	887.35	47.0918
81.4748	863.95	46.8044
81.5998	893.33	47.9174
81.7248	805.79	45.0964
81.8498	836.13	45.9208
81.975	917.19	48.1799
82.1	880.49	47.1139
82.2251	966.79	49.6844
82.3502	899.17	47.7525
82.4752	992.29	50.2046
82.6	1062.07	52.0324
82.7374	1258.89	51.7611
82.8624	1355.81	53.5282
82.9874	1366.86	54.2376
83.1124	1443.38	55.4325
83.2376	1291.48	52.2422
83.3626	1108.98	48.2863
83.4877	963.49	44.8459
83.6128	895.85	43.355
83.7378	894.9	43.1389
83.8627	850.09	42.2951
84.0032	869.58	41.715
84.1282	941.15	43.0797
84.2532	876.39	41.7077
84.3782	869.52	41.2035
84.5034	871.53	41.4286
84.6284	853.64	40.7735
84.7535	896.29	42.0804
84.8786	881.87	41.6748
85.0036	852.72	41.0685
85.1284	879.4	41.7832
85.2541	936.48	45.7718
85.3791	898.24	44.8448
85.5041	936.9	45.6514
85.6291	916.03	45.049
85.7543	962.87	46.4629
85.8793	884.68	44.25
86.0044	888.42	44.3773
86.1295	889.74	44.623
86.2545	860.66	43.6347
86.3794	869.2	44.0109
86.4857	907.3	53.156
86.6107	877.31	52.3831
86.7357	893.74	52.7238
86.8607	858.52	51.388
86.9859	882.22	52.9344
87.1109	967.16	54.5914
87.236	892.76	52.1594
87.3611	918.45	53.3156
87.486	951.45	54.0879
87.6109	971.54	54.7041
87.7304	907.07	50.7617
87.8554	999.77	53.9658
87.9804	930.53	51.6512
88.1054	970.2	53.0259
88.2305	872.57	49.8395
88.3556	834.54	49.8514
88.4806	882.56	50.5633
88.6058	845.3	48.9401
88.7307	906.73	51.2035
88.8556	964.69	52.708
88.9947	920.63	43.8128
89.1197	888.41	42.9217
89.2447	852.36	42.1246
89.3697	863.34	42.3256
89.4949	877.27	42.7502
89.6199	851.81	41.8624
89.745	924.79	44.0162
89.8701	914.55	43.5531
89.9951	857.17	42.1135
90.12	895.15	43.2224
90.25	883.57	45.42
90.375	908.6	46.0506
90.5001	916.23	46.2204
90.625	951.69	47.1576
90.7502	928.68	46.4819
90.8752	878.45	45.1708
91.0003	916.35	46.1639
91.1254	859.76	44.8182
91.2504	874.19	45.111
91.3753	944.26	47.0211
91.5062	904.86	46.8102
91.6312	891.82	46.3885
91.7562	908.24	46.8192
91.8812	891.53	46.3636
92.0064	865.82	45.777
92.1314	925.55	47.1893
92.2564	856.36	45.3752
92.3816	880.28	46.1847
92.5065	867.18	45.6293
92.6314	905.33	46.7238
92.7562	918.77	45.5979
92.8812	908.42	45.1142
93.0062	931.59	45.7637
93.1312	931.98	45.6058
93.2564	931.6	45.5907
93.3814	900.94	44.98
93.5064	881.38	44.4448
93.6316	942.09	46.11
93.7565	857.35	43.8614
93.8814	915.09	45.2884
94	880.83	46.1101
94.125	893.15	46.261
94.25	899.23	46.3319
94.375	913.52	47.09
94.5002	854.08	45.6276
94.6252	868.28	45.7515
94.7503	896.76	46.3549
94.8754	920.1	47.0848
95.0004	895.54	46.3086
95.1252	878.7	45.8351
95.2443	841.85	47.1195
95.3693	869.4	47.7881
95.4943	934.3	49.7379
95.6193	881.24	48.0546
95.7445	985.29	51.0793
95.8695	1141.22	54.8241
95.9946	1490.1	63.0968
96.1197	1584.67	65.3148
96.2447	1696.03	67.6384
96.3695	1627.35	66.1157
96.4792	1591.29	60.2246
96.6042	1587.19	59.9554
96.7292	1334.47	54.6513
96.8542	1019.66	47.7833
96.9794	926.66	45.4847
97.1044	958.4	46.236
97.2294	893.85	44.4091
97.3546	884.56	44.4363
97.4795	941.7	45.7774
97.6044	939.46	45.9982
97.7411	918.8	43.468
97.8661	968.49	44.6676
97.9911	1014.15	45.6091
98.1161	1020.55	45.7392
98.2413	1052.84	46.5273
98.3663	1045.17	46.2867
98.4914	1029.98	46.0119
98.6165	1008.64	45.5303
98.7415	975.28	44.6423
98.8663	877	42.3009
99.009	899.89	45.0864
99.134	868.73	44.303
99.259	862.7	43.9732
99.384	910.13	45.1507
99.5092	921.01	45.6278
99.6342	832	43.1774
99.7593	865.46	44.0924
99.8844	903.89	45.1275
100.009	935.49	45.896
100.134	867.57	44.1376
100.253	915.1	48.3269
100.378	873.35	47.2065
100.503	841.64	46.3075
100.628	911.15	48.0156
100.753	884.26	47.3194
100.878	884.12	47.265
101.003	843.95	46.2901
101.128	863.15	46.7812
101.253	958.9	49.3243
101.378	1005.57	50.7956
101.498	1055.68	49.6057
101.623	1068.43	50.1845
101.748	1022.53	49.2778
101.873	1041.49	49.0209
101.999	992.55	47.9113
102.124	944.96	47.0864
102.249	944.72	46.8787
102.374	951.66	46.9691
102.499	871.15	44.8069
102.624	935.62	46.8233
102.744	925.21	45.8849
102.869	987.31	47.7039
102.994	925.63	45.7309
103.119	961.97	46.828
103.244	987.24	47.4789
103.369	1092.78	49.6613
103.494	1218.88	52.6854
103.619	1187.03	51.9771
103.744	1163.92	51.589
103.869	1190.37	52.2119
103.995	1389.86	59.4298
104.12	1537.93	62.4205
104.245	1516.83	61.9245
104.37	1330.73	57.7491
104.495	1221.42	55.4036
104.62	1334.77	57.877
104.746	1257.71	56.1444
104.871	1126.02	53.1825
104.996	1014.6	50.3063
105.12	996.6	49.7816
105.233	947.42	47.0615
105.358	973.96	47.5503
105.483	959.88	47.1946
105.608	949.28	46.8716
105.733	977.78	47.6346
105.858	1024.81	48.756
105.983	929.47	46.4018
106.108	968	47.4612
106.233	958.32	47.2319
106.358	932.2	46.4775
106.489	899.23	43.3911
106.614	950.45	44.6439
106.739	961.73	45.0275
106.864	873.58	42.6243
106.989	951.21	44.5792
107.114	901.38	43.3318
107.239	898.47	43.7872
107.364	952.36	44.7803
107.489	927.95	44.0949
107.614	939.55	44.399
107.752	866.58	41.0467
107.877	919.63	42.2515
108.002	879.08	41.239
108.127	969.87	43.33
108.252	926.66	42.3602
108.377	892.6	41.5255
108.502	907.47	42.0427
108.627	879.8	41.3732
108.752	937.82	42.6225
108.877	909.05	41.9856
108.988	937.33	44.4489
109.114	876.54	42.7791
109.239	959.73	44.799
109.364	931.65	44.2434
109.489	928.24	44.0647
109.614	906.63	43.6418
109.739	952.49	44.6628
109.864	903.06	43.5309
109.989	972.58	45.1287
110.114	961.48	44.9466
110.234	947.26	45.295
110.359	995.45	46.3645
110.484	979.36	45.8915
110.609	934.44	44.8876
110.734	902.98	44.0163
110.859	955.13	45.3096
110.984	982.83	46.0572
111.109	922.5	44.743
111.234	953.71	45.3318
111.359	939.77	44.9198
111.499	975.74	46.5574
111.624	945.26	45.6156
111.749	910.34	44.7717
111.874	944.17	45.5673
111.999	949.72	45.6845
112.124	965.97	46.1054
112.249	930.66	45.2138
112.375	981.55	46.4838
112.5	1033.09	47.761
112.624	1039.01	47.8712
112.771	1020.55	47.745
112.896	968.98	46.4076
113.021	989.55	46.9457
113.146	1042.34	48.1318
113.271	977.05	46.6696
113.396	930.5	45.2828
113.521	909.58	44.9548
113.646	958.41	46.1633
113.771	968.31	46.3734
113.896	924.25	45.3298
114.004	1000.97	46.5404
114.129	936.72	44.922
114.254	974.33	45.7847
114.379	959.19	45.5053
114.504	1011.77	46.7246
114.629	1001.49	46.5183
114.755	972.78	45.6734
114.88	1039.79	47.41
115.005	989.84	46.302
115.129	966.59	45.6923
115.243	1020.4	46.5153
115.368	1012.51	46.2413
115.493	1002.3	45.9514
115.618	981.9	45.4508
115.744	955.08	44.8704
115.869	910.84	43.6705
115.994	948.31	44.5919
116.119	949.25	44.7557
116.244	990.27	45.7145
116.369	1007.71	46.2682
116.494	969.09	44.0306
116.619	1031.68	45.4466
116.744	1032.93	45.5016
116.869	981.19	44.1858
116.994	974.98	44.133
117.119	991.45	44.5503
117.244	1013	44.995
117.37	1018.42	45.1642
117.495	958.57	43.7087
117.619	952.66	43.667
117.732	1036.67	45.0756
117.857	1048.8	45.3337
117.982	1060.21	45.4533
118.107	1044.82	45.0766
118.232	1155.2	47.5704
118.357	1246.32	49.3461
118.482	1276.93	50.0026
118.607	1273.51	50.1076
118.732	1137.64	47.1836
118.857	1201.79	48.581
118.98	1313.48	61.4099
119.105	1313.22	61.6087
119.23	1191.68	58.3861
119.355	1110.55	57.0972
119.48	1113.48	57.1202
119.605	1015.8	53.5798
119.73	1122.52	56.3126
119.856	1088.74	55.9574
119.981	1118.35	56.7615
120.105	1029.26	54.4641
120.232	1067.44	54.4911
120.357	1058.13	54.5869
120.482	1076.84	55.4772
120.607	1186.52	56.9604
120.733	1258.7	59.1566
120.858	1159.21	55.8959
120.983	1141.13	56.1704
121.108	1142.85	56.4993
121.233	1142.77	56.3931
121.358	1216.35	57.7302
121.486	1157.61	46.2691
121.611	1092.52	44.8833
121.736	995.36	42.7555
121.861	1058.59	44.1384
121.986	1028.48	43.6145
122.111	1072.34	44.3717
122.237	1023.4	43.3949
122.362	1088.96	44.8913
122.487	1024.49	43.4307
122.612	1024.75	43.4622
122.741	1040.46	46.104
122.866	1065.87	46.5204
122.991	1031.99	45.7486
123.116	1047.53	46.0863
123.241	1090.93	47.0996
123.366	1011.65	45.2629
123.491	1088.09	47.0205
123.616	1067.53	46.6284
123.741	1035.9	45.8634
123.866	1059.24	46.418
123.984	1113.76	46.6415
124.109	1046.31	45.0904
124.234	1077.2	45.7673
124.359	1056.65	45.4113
124.484	1198.5	48.4532
124.609	1276.88	49.9177
124.734	1365.66	51.7452
124.859	1267.68	49.9441
124.984	1149.68	47.545
125.109	1109.52	46.6332
125.221	1172.84	52.3781
125.346	1117.98	51.3925
125.471	1100.62	50.57
125.596	1152.74	52.0525
125.721	1083.87	50.3726
125.846	1057.29	49.8207
125.971	1066.85	49.9823
126.096	1052.62	49.6641
126.221	1060.37	49.915
126.346	1115.16	51.5689
126.466	1033.96	48.5649
126.591	1019.5	48.0529
126.716	1032.44	48.5804
126.841	1122.79	50.5088
126.966	1211.45	52.254
127.091	1239.98	52.9639
127.216	1258.06	53.1082
127.341	1192.54	52.2867
127.466	1182.85	51.7788
127.591	1173.19	51.4148
127.731	1423.85	51.2212
127.856	1866.95	58.8994
127.981	1903.96	59.4259
128.106	1693.87	55.8092
128.231	1419.97	51.1164
128.356	1322.04	49.1117
128.481	1414.84	50.9528
128.606	1569.66	53.7769
128.731	1682.16	55.7696
128.856	1553.92	53.5709
129.008	1321.9	53.703
129.133	1163.72	50.0018
129.258	1095	48.3666
129.383	1101.77	48.6064
129.508	1168.43	49.989
129.633	1117.66	48.8426
129.758	1114.97	48.7955
129.884	1062.46	47.7496
130.009	1090.14	48.3685
130.133	1082.56	48.1997
130.264	1101.84	52.2648
130.389	1074.33	51.28
130.514	1127.79	52.5185
130.639	1129.1	52.672
130.764	1132.48	52.6128
130.889	1100.98	52.0242
131.014	1090.56	51.5868
131.139	1226.9	55.1296
131.264	1331.47	57.2315
131.389	1281.16	56.2971
131.494	1285.12	59.3125
131.619	1292.88	59.6459
131.744	1217.04	57.3088
131.869	1213.71	57.2136
131.995	1224.74	57.6023
132.12	1314.85	59.6163
132.245	1287.53	59.0928
132.37	1209.11	57.1992
132.495	1214.41	57.3513
132.62	1126.02	55.1221
132.736	1108.69	56.7927
132.861	1153.19	57.8626
132.986	1177.23	58.411
133.111	1168.69	58.2884
133.236	1192.29	59.1583
133.361	1143.59	57.744
133.487	1146.6	57.5748
133.612	1154.17	57.8421
133.737	1118.15	56.9122
133.862	1106.91	56.692
133.999	1188.03	56.8898
134.124	1258.06	58.6715
134.249	1264.87	59.4048
134.374	1173.88	56.4583
134.499	1200.61	57.4888
134.624	1209.31	57.5716
134.749	1221.33	57.8965
134.874	1266.65	59.1219
134.999	1264.06	59.0391
135.124	1242.11	58.6424
135.248	1251.52	53.5407
135.373	1185.57	51.8356
135.498	1213.62	52.4482
135.623	1229.22	53.0252
135.749	1151.28	51.2095
135.874	1133.69	50.5622
135.999	1111.49	50.1839
136.124	1186.92	51.9233
136.249	1204.29	52.3194
136.374	1167.36	51.5684
136.491	1275.64	53.0448
136.616	1194.13	51.2912
136.741	1171.09	50.6047
136.866	1199.59	51.2474
136.991	1187.54	50.9963
137.116	1193.89	51.2077
137.241	1212.7	51.588
137.366	1201.52	51.3067
137.491	1222.23	51.7783
137.616	1159.52	50.3818
137.728	1208.36	53.4841
137.853	1193.29	53.0406
137.978	1231.59	53.6516
138.103	1099.21	50.6972
138.228	1184.71	52.5562
138.353	1179.45	52.4691
138.478	1200.3	53.0483
138.603	1348.33	56.3296
138.728	1502.13	59.7433
138.853	1606.71	61.7246
138.954	1612.14	66.4692
139.079	1514.09	64.3111
139.204	1455.9	63.1251
139.329	1308.76	59.5346
139.455	1315.94	59.5143
139.58	1284.71	59.0753
139.705	1404.9	61.6589
139.83	1392.65	61.3069
139.955	1403.4	61.9147
140.08	1360.06	60.6067
140.216	1274.53	57.4028
140.341	1224.74	56.3237
140.466	1215.42	56.1216
140.591	1113.46	53.6109
140.716	1243.75	56.9552
140.841	1193.76	55.6054
140.966	1127.84	54.1705
141.091	1225.55	56.4344
141.216	1171.29	55.0275
141.341	1158.18	54.5403
141.482	1147.63	51.7294
141.607	1123.66	51.319
141.732	1168.64	51.8633
141.857	1146.51	51.3869
141.982	1140.07	51.2142
142.107	1126.57	50.7632
142.232	1114.58	50.6168
142.357	1096.46	50.1136
142.482	1180.02	52.1095
142.607	1206.89	52.8622
142.732	1161.52	52.7078
142.857	1072.92	50.4303
142.982	1122.41	51.6486
143.107	1102	50.9762
143.232	1142.03	52.0135
143.357	1087.59	50.6526
143.482	1177.44	52.8738
143.607	1142.8	52.1428
143.732	1143.58	52.126
143.857	1151.9	52.465
143.985	1116.71	50.2261
144.11	1182.34	51.7352
144.235	1126.53	50.3272
144.36	1035.47	48.3539
144.485	1179.63	51.6745
144.61	1111.06	49.9134
144.736	1116.44	50.138
144.861	1094.25	49.7981
144.986	1181.79	51.5174
145.11	1131.91	50.4667
145.247	1071.87	51.7522
145.372	1115.9	52.7344
145.497	1054.58	51.1776
145.622	1034.26	50.3561
145.748	1059.11	51.1104
145.873	1078.21	51.6031
145.998	1113.53	52.6645
146.123	1110.49	52.5709
146.248	1061	51.1067
146.373	1112.77	52.4465
146.495	1084.43	51.7344
146.62	1057.54	51.3411
146.745	1075.17	51.7036
146.87	1099.43	52.0784
146.995	1052.81	51.0592
147.12	1115.26	52.3514
147.245	1121.6	52.8654
147.371	1296.94	56.9048
147.496	1354.04	57.9464
147.62	1460.8	60.4783
147.736	1595.48	59.7963
147.861	1571.35	59.3151
147.986	1582.06	59.527
148.111	1537.53	58.6183
148.236	1399.54	55.9051
148.361	1310.29	53.9944
148.486	1290.79	53.4775
148.611	1337.63	54.6279
148.736	1446.56	56.698
148.861	1436.35	56.5599
148.986	1426.29	58.1228
149.111	1499.78	59.5676
149.236	1459.54	58.6536
149.361	1399.72	57.3824
149.486	1328.96	55.9862
149.611	1243.18	53.9172
149.736	1178.4	52.8094
149.861	1199.3	53.0916
149.986	1148.06	51.9201
150.111	1129.46	51.4088
150.222	1147.85	50.4063
150.347	1157.11	50.473
150.472	1099.54	49.4479
150.597	1070.96	48.1978
150.722	1053.25	47.9433
150.847	1081.42	48.7214
150.973	1023.48	47.2086
151.098	1050.34	47.8453
151.223	1104.47	49.2167
151.347	1108.35	49.1025
151.475	1103.25	49.1407
151.6	1089.86	48.2816
151.725	1119.18	49.2648
151.85	1070.87	47.9335
151.975	1089.56	48.2807
152.1	1082.48	48.1761
152.225	1090.85	48.304
152.35	1109.24	48.7184
152.475	1109.84	48.8692
152.6	1088.42	48.3935
152.729	1120.07	51
152.854	1133.2	51.3043
152.979	1110.72	50.5842
153.104	1065.21	49.5493
153.229	1196.42	52.6053
153.354	1135.84	51.2767
153.479	1108.69	50.694
153.605	1123.47	51.0411
153.73	1104.08	50.4744
153.854	1045.91	49.1335
153.976	1119.24	49.8972
154.101	1083.44	49.1336
154.226	1115.41	49.8237
154.351	1089.5	49.1794
154.476	1093.22	49.1463
154.601	1151.26	50.4126
154.727	1127.28	50.0892
154.852	1069.71	48.8068
154.977	1095.2	49.2343
155.101	1078.7	48.9987
155.231	1132.36	49.2116
155.356	1201.61	50.7807
155.482	1205.38	50.9303
155.606	1130.29	49.2094
155.732	1085.66	48.1688
155.857	1123.91	48.8809
155.982	1165.28	49.9864
156.107	1222.89	51.3143
156.232	1094.36	48.1923
156.357	1143.96	49.5525
156.483	1105.79	47.7413
156.608	1230.1	50.5084
156.733	1208.75	49.8632
156.858	1171.03	49.1628
156.983	1154.83	49.1097
157.108	1103.07	47.5362
157.233	1165.43	48.9478
157.359	1243.01	50.8062
157.484	1174.73	49.3187
157.608	1237.21	50.6878
157.724	1223.99	54.0613
157.849	1245.56	54.4654
157.974	1186.3	52.7707
158.099	1208.12	53.3653
158.224	1227.61	53.6336
158.349	1240.15	53.7994
158.474	1212.81	53.4086
158.6	1252.38	54.4416
158.725	1197.7	53.1433
158.849	1221.95	53.8053
158.974	1267.84	55.1765
159.099	1283.81	55.584
159.224	1280.78	55.3154
159.349	1217.27	53.7431
159.475	1267.06	55.3481
159.6	1235.66	54.2723
159.725	1312.45	55.9936
159.85	1295.55	55.7615
159.975	1207.48	53.5966
160.1	1274.38	55.3332
160.246	1207.07	63.1385
160.371	1291.1	64.6215
160.496	1247.79	63.8002
160.621	1316.32	65.7193
160.747	1320.03	65.6348
160.872	1301.07	65.5085
160.997	1314.59	65.2142
161.122	1276.63	64.8376
161.247	1323.94	65.4681
161.372	1272.23	65.2384
161.505	1242.35	78.1811
161.63	1355.91	82.1101
161.755	1300.61	80.6159
161.88	1302.21	80.7529
162.005	1340.81	81.031
162.13	1358.98	82.0592
162.255	1387.83	83.2899
162.38	1297.25	79.9663
162.505	1371.09	82.2691
162.63	1364.8	82.0683
162.75	1345.23	86.9237
162.875	1298.26	85.5861
163	1208.46	80.6888
163.125	1518.99	92.1071
163.25	1373.41	88.1888
163.375	1291.08	84.5731
163.5	1367.85	87.1194
163.625	1354.75	86.0322
163.75	1429.15	89.1311
163.875	1326.12	84.9703
