# Supplementary material for: Insight Into Disorder, Stress and Strain of Radiation Damaged Pyrochlores: A Possible Mechanism for the Appearance of Defect Fluorite
Source: Front Chem. 2021 Nov 8;9:706736. doi: 10.3389/fchem.2021.706736 (PMC8630592; doi:10.3389/fchem.2021.706736)
Supplement: Supplementary file 1 [file DataSheet1.zip › Table 7.XLSX]

## Sheet: Sheet1
list of reflections and d spacing for phase 1 derived from Rietveld refinement
h	k	l	m	d spacing
1	1	1	8	6.16495
0	2	2	12	3.77524
3	1	1	24	3.21954
2	2	2	8	3.08247
0	0	4	6	2.6695
3	3	1	24	2.4497
4	2	2	24	2.17964
3	3	3	8	2.05498
5	1	1	24	2.05498
0	4	4	12	1.88762
5	3	1	48	1.80491
4	4	2	24	1.77967
0	6	2	24	1.68834
5	3	3	24	1.62838
6	2	2	24	1.60977
4	4	4	8	1.54124
7	1	1	24	1.49522
5	5	1	24	1.49522
6	4	2	48	1.42691
7	3	1	48	1.39016
5	5	3	24	1.39016
0	0	8	6	1.33475
7	3	3	24	1.30453
6	4	4	24	1.2949
0	6	6	12	1.25841
8	2	2	24	1.25841
7	5	1	48	1.23299
5	5	5	8	1.23299
6	6	2	24	1.22485
0	8	4	24	1.19384
7	5	3	48	1.17206
9	1	1	24	1.17206
8	4	2	48	1.16507
6	6	4	24	1.13828
9	3	1	48	1.11936
8	4	4	24	1.08982
9	3	3	24	1.07318
7	7	1	24	1.07318
7	5	5	24	1.07318
0	10	2	24	1.04706
8	6	2	48	1.04706
9	5	1	48	1.03228
7	7	3	24	1.03228
10	2	2	24	1.02749
6	6	6	8	1.02749
9	5	3	48	0.99573
8	6	4	48	0.99143
10	4	2	48	0.97476
11	1	1	24	0.9628
7	7	5	24	0.9628
0	8	8	12	0.94381
11	3	1	48	0.93294
9	7	1	48	0.93294
9	5	5	24	0.93294
8	8	2	24	0.9294
10	4	4	24	0.9294
0	10	6	24	0.91563
8	6	6	24	0.91563
11	3	3	24	0.9057
9	7	3	48	0.9057
10	6	2	48	0.90246
0	0	12	6	0.88983
8	8	4	24	0.88983
11	5	1	48	0.88071
7	7	7	8	0.88071
12	2	2	24	0.8661
10	6	4	48	0.8661
11	5	3	48	0.85768
9	7	5	48	0.85768
0	12	4	24	0.84417
9	9	1	24	0.83637
12	4	2	48	0.83381
8	8	6	24	0.83381
