# Supplementary material for: Insight Into Disorder, Stress and Strain of Radiation Damaged Pyrochlores: A Possible Mechanism for the Appearance of Defect Fluorite
Source: Front Chem. 2021 Nov 8;9:706736. doi: 10.3389/fchem.2021.706736 (PMC8630592; doi:10.3389/fchem.2021.706736)
Supplement: Supplementary file 1 [file DataSheet1.zip › Table 8.XLSX]

## Sheet: Sheet1
list of reflections and d spacing for phase 2 derived from Rietveld refinement
h	k	l	m	d spacing
1	1	1	8	6.14552
0	2	2	12	3.76335
3	1	1	24	3.2094
2	2	2	8	3.07276
0	0	4	6	2.66109
3	3	1	24	2.44198
4	2	2	24	2.17277
3	3	3	8	2.04851
5	1	1	24	2.04851
0	4	4	12	1.88167
5	3	1	48	1.79923
4	4	2	24	1.77406
0	6	2	24	1.68302
5	3	3	24	1.62325
6	2	2	24	1.6047
4	4	4	8	1.53638
7	1	1	24	1.49051
5	5	1	24	1.49051
6	4	2	48	1.42241
7	3	1	48	1.38578
5	5	3	24	1.38578
0	0	8	6	1.33054
7	3	3	24	1.30042
6	4	4	24	1.29082
0	6	6	12	1.25445
8	2	2	24	1.25445
7	5	1	48	1.2291
5	5	5	8	1.2291
6	6	2	24	1.22099
0	8	4	24	1.19008
7	5	3	48	1.16837
9	1	1	24	1.16837
8	4	2	48	1.16139
6	6	4	24	1.13469
9	3	1	48	1.11583
8	4	4	24	1.08639
9	3	3	24	1.0698
7	7	1	24	1.0698
7	5	5	24	1.0698
0	10	2	24	1.04377
8	6	2	48	1.04377
9	5	1	48	1.02903
7	7	3	24	1.02903
10	2	2	24	1.02425
6	6	6	8	1.02425
9	5	3	48	0.99259
8	6	4	48	0.9883
10	4	2	48	0.97169
11	1	1	24	0.95977
7	7	5	24	0.95977
0	8	8	12	0.94084
11	3	1	48	0.93
9	7	1	48	0.93
9	5	5	24	0.93
8	8	2	24	0.92647
10	4	4	24	0.92647
0	10	6	24	0.91275
8	6	6	24	0.91275
11	3	3	24	0.90284
9	7	3	48	0.90284
10	6	2	48	0.89961
0	0	12	6	0.88703
8	8	4	24	0.88703
11	5	1	48	0.87793
7	7	7	8	0.87793
12	2	2	24	0.86337
10	6	4	48	0.86337
11	5	3	48	0.85498
9	7	5	48	0.85498
0	12	4	24	0.84151
9	9	1	24	0.83373
12	4	2	48	0.83118
8	8	6	24	0.83118
