# Supplementary material for: Insight Into Disorder, Stress and Strain of Radiation Damaged Pyrochlores: A Possible Mechanism for the Appearance of Defect Fluorite
Source: Front Chem. 2021 Nov 8;9:706736. doi: 10.3389/fchem.2021.706736 (PMC8630592; doi:10.3389/fchem.2021.706736)
Supplement: Supplementary file 1 [file DataSheet1.zip › Table 9.XLSX]

## Sheet: Er2Ti2O7 unirradiated neutron d
Er2Ti2O7 unirradiated neutron diffraction data wavelength 1.622 Å
Angle	Counts	Error
6.5005	4032.3	90.031
6.62555	3807.3	87.3114
6.75053	3809.78	87.0973
6.87549	3546.74	83.8972
7.00068	3632.41	84.6145
7.12581	3587.24	84.0784
7.25079	3500.72	82.8752
7.37574	3265.52	79.6171
7.50073	3281.88	79.8205
7.62563	3097.6	77.2193
7.75049	3040.82	78.5711
7.87555	2985.64	77.8644
8.00053	3013.64	78.0899
8.12548	2938.45	76.9819
8.25067	2788.29	74.7712
8.3758	2823.32	75.3218
8.50078	2718.29	73.602
8.62574	2680.79	72.9366
8.75073	2655.66	72.5958
8.87562	2563.18	71.1254
9.00049	2564.78	74.24
9.12554	2594.93	74.9528
9.25052	2466.95	72.6481
9.37548	2470.65	72.5997
9.50066	2428.83	71.816
9.62579	2486.45	72.7183
9.75077	2388.07	71.1022
9.87573	2404.86	71.3665
10.0007	2415.15	71.3925
10.1256	2242.08	68.5256
10.2505	2275.6	91.429
10.3755	2329.82	91.6544
10.5005	2270.76	89.558
10.6255	2237.5	89.5932
10.7507	2159.93	87.9289
10.8758	2152.21	87.9993
11.0008	2269.03	90.1756
11.1257	2189.87	87.933
11.2507	2118.83	87.0083
11.3756	2116.06	87.1907
11.5005	2113.31	84.8315
11.6255	2100.77	85.0724
11.7505	2133.39	86.152
11.8755	2111.44	84.6056
12.0007	1990.64	82.5202
12.1258	2098.98	83.046
12.2508	1965.69	80.9038
12.3757	1926.27	81.0327
12.5007	1996.07	81.4882
12.6256	1930.57	79.6766
12.7505	1880.07	61.8914
12.8755	1975.59	63.7218
13.0005	1874.59	61.6325
13.1255	1897.9	62.0814
13.2506	1821.85	60.6402
13.3758	1796.91	60.1378
13.5008	1882.27	61.8857
13.6257	1831.81	61.0086
13.7507	1845.47	60.9254
13.8756	1823.57	60.5731
14.0005	1735.33	60.489
14.1255	1832.43	62.3539
14.2505	1768.48	61.0004
14.3755	1801.98	61.6768
14.5006	1800.26	61.6747
14.6258	1832.48	62.0096
14.7508	1766.54	60.7257
14.8757	1798.28	61.2453
15.0007	1736.77	60.1067
15.1256	1844.5	62.0189
15.2505	1759.45	60.3914
15.3755	1803.64	61.1994
15.5005	1907.47	62.831
15.6254	1899.94	62.7786
15.7506	1818.48	61.1846
15.8758	1811.42	60.9211
16.0007	1874.89	62.0713
16.1257	1730.25	59.5026
16.2507	1708.39	59.1469
16.3756	1640.79	57.7766
16.5005	1665.71	60.3661
16.6255	1646.65	60.1584
16.7505	1596	58.9987
16.8754	1575.31	58.5534
17.0006	1500.53	57.0019
17.1258	1596.56	58.8563
17.2507	1505.81	57.1102
17.3757	1490.16	56.8417
17.5007	1540.07	57.6381
17.6256	1456.37	55.8893
17.7504	1578.69	60.0328
17.8755	1594.1	60.3899
18.0005	1454.73	57.473
18.1254	1481.5	57.9115
18.2506	1564.12	59.5767
18.3758	1477.39	57.7371
18.5007	1462.9	57.4095
18.6257	1496.65	58.1402
18.7507	1445.18	57.0405
18.8756	1476.53	57.5851
19.0004	1447.82	58.7779
19.1255	1479.29	59.1396
19.2505	1495.82	59.408
19.3754	1491.24	59.1568
19.5006	1484.62	59.0716
19.6257	1396.29	57.3766
19.7507	1363.2	56.2723
19.8757	1412.18	57.3844
20.0007	1432.08	57.7617
20.1256	1375.45	56.4382
20.2504	1399.1	57.8444
20.3755	1442.68	59.0332
20.5005	1356.98	56.8968
20.6254	1397.29	57.6969
20.7506	1375.32	57.2176
20.8757	1425.56	58.2664
21.0007	1342.4	56.3308
21.1257	1341.14	56.3768
21.2507	1393.69	57.4971
21.3756	1409.51	57.6921
21.5004	1420.9	57.0541
21.6255	1381.19	56.2788
21.7505	1398.94	56.5616
21.8754	1351	55.5052
22.0006	1353.9	55.5078
22.1257	1348.33	55.2934
22.2507	1369.89	55.7192
22.3757	1302.31	54.2779
22.5007	1351.31	55.3084
22.6256	1381.65	55.8656
22.7504	1345.09	57.0936
22.8755	1273.5	55.3697
23.0005	1362.64	57.2206
23.1254	1289.98	55.268
23.2506	1347.47	56.4279
23.3757	1334.19	56.8229
23.5007	1257.8	54.6524
23.6257	1324.22	56.1324
23.7507	1251.32	54.5879
23.8755	1289.8	55.1408
24.0004	1312.48	63.2852
24.1255	1265.54	61.3747
24.2504	1300.35	62.2427
24.3754	1305.32	62.5597
24.5006	1189.24	59.8175
24.6257	1238.7	60.3618
24.7507	1225.24	60.1103
24.8757	1225.77	60.2519
25.0006	1198.56	59.3487
25.1255	1252.36	60.6961
25.2504	1253.23	59.9402
25.3755	1306.14	61.1052
25.5004	1242.59	59.6504
25.6254	1222.84	58.7134
25.7506	1231.31	59.0581
25.8757	1278.44	59.9867
26.0007	1261.18	60.0455
26.1256	1173.34	57.4305
26.2506	1235.88	58.8041
26.3755	1266.67	59.6565
26.5162	1277.26	53.8355
26.6413	1181.53	51.8077
26.7662	1181.16	51.7141
26.8912	1258.48	53.3721
27.0164	1218.44	52.4548
27.1415	1239.92	52.8901
27.2665	1230.79	52.6653
27.3914	1248.23	53.0962
27.5164	1196.98	51.8487
27.6413	1177.31	51.2974
27.7662	1219.18	58.0957
27.8912	1244.09	59.3085
28.0162	1241.85	58.5598
28.1412	1210.85	57.4337
28.2664	1236.15	58.2241
28.3915	1189.39	57.1156
28.5165	1201.73	57.2056
28.6414	1213.78	57.6149
28.7664	1157.41	56.2476
28.8913	1217.8	57.4459
29.0004	1206.61	59.9266
29.1254	1155.14	58.7689
29.2504	1263.22	61.3416
29.3754	1258.88	61.276
29.5006	1195.72	59.5751
29.6257	1140.79	58.1727
29.7507	1139.85	57.9949
29.8756	1151.85	58.1789
30.0006	1198.67	59.5354
30.1255	1181.09	58.9645
30.2504	1213.35	53.9826
30.3754	1245.81	54.4131
30.5004	1330.16	56.147
30.6254	1330.77	56.0366
30.7506	1323.17	55.9393
30.8757	1266.32	54.4649
31.0007	1172.1	52.6336
31.1256	1226.08	53.5433
31.2506	1190.54	52.7138
31.3755	1200.81	52.9848
31.4998	1194.78	52.6722
31.6248	1175.45	52.5975
31.7498	1183.6	52.5208
31.8748	1236.63	53.6079
31.9999	1226.71	53.2591
32.1251	1249.13	53.7724
32.2501	1183.62	52.4105
32.375	1237.92	53.5829
32.5	1173.07	52.5174
32.6249	1169.27	51.7937
32.7445	1109.68	52.0864
32.8696	1090.21	51.5354
32.9946	1100	51.6735
33.1195	1107.36	51.847
33.2447	1125.7	52.2753
33.3699	1117.64	51.9408
33.4948	1138.39	52.3827
33.6198	1078.65	51.0815
33.7448	1090.53	51.2498
33.8697	1059.6	50.4244
33.9892	1057.05	50.1559
34.1142	1137.19	51.9386
34.2392	1123.85	51.6401
34.3642	1127.66	51.6364
34.4894	1094.61	50.8368
34.6145	1085.63	50.5619
34.7395	1016.5	48.9448
34.8644	1073.81	50.39
34.9894	1075.8	50.2244
35.1143	1037.71	49.3567
35.2444	1086.28	50.4479
35.3695	1081.76	50.3543
35.4944	1087.86	50.3428
35.6194	1068.27	49.9031
35.7446	1077.64	50.0046
35.8697	1076.85	49.961
35.9947	1045.85	49.2095
36.1196	1062.09	49.5117
36.2446	1114.36	50.7684
36.3695	1032.45	48.8378
36.5003	1107.86	50.2072
36.6254	1131.96	50.8005
36.7504	1173.98	51.6387
36.8753	1264.73	53.6473
37.0005	1310.24	54.5528
37.1257	1480.25	58.1797
37.2506	1548.59	59.3534
37.3756	1610.05	60.6218
37.5006	1614.99	60.6822
37.6255	1487.73	58.0108
37.7503	1364.02	56.7285
37.8754	1248.19	54.3738
38.0004	1127.37	51.3463
38.1253	1048.23	49.3072
38.2505	1109.56	50.7509
38.3756	1017.67	48.4807
38.5006	1023.5	48.7631
38.6256	1045.54	49.1049
38.7506	1014.64	48.3104
38.8755	1034.66	48.764
39.0003	1092.93	49.8151
39.1254	1032.92	48.38
39.2504	1021.25	47.968
39.3753	1054.08	48.7492
39.5005	1032.33	48.3043
39.6256	1012.88	47.62
39.7506	1059.11	48.7576
39.8756	1068.69	48.958
40.0006	1053.35	48.5468
40.1255	1119.14	50.0204
40.2503	1259.06	52.6452
40.3754	1486.07	57.5456
40.5003	1683.44	61.2727
40.6253	2327.15	72.6945
40.7505	2851.43	80.8817
40.8756	2857.52	80.9005
41.0006	2791.99	79.8756
41.1256	2407.6	73.7298
41.2506	1772.73	62.4735
41.3755	1364.73	54.541
41.5086	1129.27	51.1792
41.6337	1009.06	48.3754
41.7587	1018.12	48.4602
41.8836	958.66	46.9079
42.0088	947.63	46.4978
42.1339	959.39	46.9723
42.2589	1003.18	47.8791
42.3839	958.56	46.8531
42.5089	915.36	45.5943
42.6338	903.65	45.1756
42.7611	970.9	48.3771
42.8861	915.02	46.9947
43.0111	965.19	48.2247
43.1361	957.92	47.9574
43.2612	908.87	46.6011
43.3864	894.31	46.2171
43.5114	940.64	47.4338
43.6363	907.64	46.5102
43.7613	890.39	45.965
43.8862	942.88	47.3143
44.0027	943.65	46.1015
44.1278	962.94	46.7515
44.2528	957.88	46.5127
44.3777	899.8	44.9922
44.5029	966.74	46.6975
44.6281	971.37	46.7084
44.753	923.31	45.4648
44.878	959.57	46.4847
45.003	911.82	45.1655
45.1279	937.97	45.7872
45.2437	930.29	46.7024
45.3688	993.32	48.1987
45.4938	993.69	48.0722
45.6187	922.24	46.0973
45.7439	962.05	47.492
45.869	969.03	47.6941
45.994	976.18	47.4239
46.119	1138.84	51.6027
46.244	1138.33	51.295
46.3689	1127.42	50.8426
46.5057	1087.73	53.8056
46.6307	1000.63	51.7591
46.7557	1010.87	51.5922
46.8806	935.97	49.676
47.0058	906.17	48.7512
47.131	901.07	48.7616
47.2559	914.89	48.9447
47.3809	941.37	49.8248
47.5059	956.56	50.352
47.6308	943.13	49.9241
47.7622	927.09	46.359
47.8873	915.73	46.394
48.0122	944.51	46.4631
48.1372	905.4	45.5966
48.2624	919.93	46.055
48.3875	901.9	45.1986
48.5125	950.32	46.9812
48.6375	941.87	46.4173
48.7624	1111.94	50.2806
48.8873	1208.35	53.24
49.0003	1498.38	56.3057
49.1253	1846.97	62.9134
49.2503	1894.42	63.7023
49.3753	1876.19	63.2653
49.5005	1612.33	58.5227
49.6256	1312.04	52.6029
49.7506	1123.08	48.3997
49.8755	933.24	43.8526
50.0005	898.51	43.1009
50.1254	879.3	42.3799
50.2503	911.51	45.6376
50.3753	938.8	46.4089
50.5003	872.35	44.586
50.6253	936.88	46.2105
50.7504	903.35	45.249
50.8756	874.07	44.5309
51.0005	918.62	45.5952
51.1255	871.94	44.5388
51.2505	875.54	44.5139
51.3754	875.76	44.3982
51.5178	914.41	45.6437
51.6429	902.41	45.4448
51.7678	893.96	45.0042
51.8928	917.26	45.6979
52.018	924.09	45.6896
52.1431	899.15	45.0395
52.2681	902.87	45.1242
52.3931	897.43	44.9706
52.5181	869.05	44.1397
52.6429	852.08	43.6642
52.7841	928.87	45.5943
52.9091	897.04	44.8558
53.0341	875.22	44.1412
53.1591	946.18	45.8909
53.2843	937.44	45.5626
53.4094	992.51	47.0572
53.5344	1083.83	49.1582
53.6593	1370.73	55.6454
53.7843	1767.44	63.4571
53.9092	2161	70.5405
54.018	2121.64	68.93
54.1431	2023.39	67.2336
54.2681	1745.9	61.8772
54.393	1325.6	53.566
54.5182	1127.37	49.0945
54.6433	929.72	44.4642
54.7683	880.57	43.313
54.8933	868.93	42.9257
55.0183	911.46	44.4194
55.1432	855.14	42.461
55.2518	859.69	43.0352
55.3768	851.06	42.9093
55.5018	848.53	42.6896
55.6268	860.8	43.0411
55.7519	898.33	43.9016
55.8771	933.9	44.7137
56.002	836.88	42.2747
56.127	876.56	43.3874
56.252	866.88	43.0498
56.3769	1032.72	47.0856
56.5092	1195.65	53.0305
56.6343	1281.98	54.7986
56.7593	1328.4	55.6808
56.8842	1210.18	53.0056
57.0094	1158.93	51.7489
57.1345	904.14	45.5742
57.2595	916.96	45.7934
57.3845	838.55	44.0343
57.5095	819.83	43.2245
57.6343	857.02	44.1608
57.7697	880.07	43.6946
57.8948	899.18	44.1375
58.0198	850.37	42.8253
58.1447	835.82	42.5277
58.2699	827.02	42.1268
58.395	886.3	43.6639
58.52	861.24	42.922
58.645	875.83	43.5324
58.77	878.26	43.3439
58.8948	872.59	43.1756
59.0107	920.58	44.2989
59.1358	853.9	42.2554
59.2608	829.24	41.8056
59.3857	887.07	42.9997
59.5109	840.83	41.893
59.636	834.85	41.7445
59.761	866.85	42.3854
59.886	839.35	41.9832
60.011	864.18	42.2156
60.1359	850.61	42.0219
60.2502	884.26	42.6662
60.3753	881.22	42.5899
60.5003	893.34	42.9667
60.6252	867.52	42.4049
60.7504	866.78	42.2227
60.8755	993.43	45.0806
61.0005	1019.2	45.7542
61.1255	985.18	44.8805
61.2505	1068.82	46.794
61.3753	908.92	42.9936
61.5002	922.97	51.4627
61.6253	853.01	49.0273
61.7502	839.95	48.5701
61.8752	889.27	49.9181
62.0004	829.16	48.6478
62.1255	845.04	49.5006
62.2505	808.27	48.1433
62.3755	830.57	48.6265
62.5004	839.45	49.1382
62.6253	842.23	48.1174
62.7502	835.56	51.9937
62.8753	846	52.0404
63.0002	874.39	52.9337
63.1252	917.14	53.9578
63.2504	836.43	51.4193
63.3755	926.59	54.2974
63.5005	860.04	52.0792
63.6255	836.68	51.3451
63.7504	866.24	52.7547
63.8753	886.6	52.8199
64.0002	881.96	50.1611
64.1252	920.36	51.1747
64.2502	983.39	52.8646
64.3752	987.09	53.1365
64.5004	1006.53	53.3492
64.6255	954.01	52.0057
64.7505	893.32	50.2533
64.8754	925.3	50.9715
65.0004	873.39	49.5442
65.1253	832.5	48.3775
65.2382	853	47.8532
65.3633	843.96	47.6198
65.4882	871.97	48.0089
65.6132	821.2	46.6308
65.7384	863.1	48.0656
65.8635	865.44	48.0314
65.9885	831.98	47.2027
66.1135	836.8	47.4358
66.2384	844.51	47.2092
66.3633	917.64	49.1953
66.4882	879.01	45.8958
66.6133	780.67	43.3804
66.7382	840.93	44.8327
66.8632	829.28	44.5923
66.9884	829.89	44.5089
67.1135	832.48	44.6932
67.2385	864.31	45.2886
67.3635	873.95	45.5527
67.4884	917.49	46.7223
67.6133	891.66	45.9193
67.7537	909.99	48.9502
67.8788	864.16	47.9531
68.0037	846.51	47.0948
68.1287	825.21	46.4465
68.2539	799.85	45.6855
68.379	812.32	45.9797
68.504	812.59	46.0712
68.629	835.9	46.6057
68.754	840.92	46.7032
68.8788	778.1	44.9439
69.0192	857.01	47.8189
69.1443	808.37	46.4601
69.2693	814.96	46.5973
69.3942	835.9	47.1048
69.5194	804	46.0713
69.6445	804.07	46.0446
69.7695	967.68	50.583
69.8945	1187.89	56.2107
70.0195	1288.34	58.6073
70.1444	1242.14	57.4343
70.2657	1115.19	53.6773
70.3907	1036.63	51.7821
70.5157	921.56	48.7078
70.6407	771.96	44.3419
70.7659	837.13	46.114
70.891	786.67	44.7024
71.016	776.1	44.2856
71.1409	787.91	44.6605
71.2659	773.48	44.1953
71.3908	798.28	44.8312
71.4925	809.69	45.9577
71.6176	758.49	44.4511
71.7426	801.87	45.7136
71.8675	779.78	44.9548
71.9927	772.33	44.8251
72.1179	821.45	46.043
72.2428	739.16	43.6909
72.3678	812.53	45.9353
72.4928	762.88	44.5455
72.6177	784.64	44.9501
72.7425	857.24	47.5778
72.8676	797.84	45.8743
72.9926	835.3	46.9713
73.1175	849.01	47.3006
73.2427	824.13	46.5658
73.3679	757.67	44.6344
73.4928	758.09	44.5186
73.6178	757.17	44.4815
73.7428	795.77	45.6401
73.8677	718.6	43.2326
74.0001	880.5	48.2693
74.1252	814.37	46.4518
74.2502	829.53	46.8598
74.3751	777.57	45.2405
74.5003	771.9	45.1937
74.6255	787.84	45.3968
74.7504	821.96	46.3849
74.8754	797.44	45.7438
75.0004	798.71	45.8022
75.1253	794.59	45.5066
75.2501	844.61	47.0023
75.3752	759.21	44.5522
75.5002	818.77	46.1669
75.6251	844.63	46.9599
75.7503	830.48	46.4436
75.8754	791.87	45.3388
76.0004	947.21	49.637
76.1254	1148.9	54.8215
76.2504	1197.38	55.9723
76.3753	1127.74	54.3078
76.4849	1063.79	55.8458
76.6099	884.05	50.6532
76.7349	878.57	50.3904
76.8599	822.38	48.6367
76.9851	860.77	50.436
77.1102	751.73	46.618
77.2352	766.31	47.0339
77.3601	775.51	47.5047
77.4851	747.93	46.21
77.61	766.74	46.8098
77.7321	747.22	45.7889
77.8571	808.82	47.9049
77.9821	823.55	47.9275
78.107	772.17	46.4295
78.2322	803.62	47.1795
78.3574	796.73	47.1496
78.4823	755.71	45.9836
78.6073	769.88	46.1994
78.7323	817.33	48.0933
78.8572	795.86	46.7973
78.9973	802.37	43.8039
79.1223	768.29	42.8575
79.2473	814.9	44.1214
79.3723	819.03	44.1322
79.4975	815.89	43.9077
79.6226	770.45	42.6931
79.7476	863.94	45.2192
79.8725	954.61	47.6582
79.9975	1069.2	50.446
80.1224	1068.5	50.3654
80.2365	1095.48	53.264
80.3616	930.02	48.8537
80.4866	858.66	46.9239
80.6115	864.51	47.0947
80.7367	784.4	44.6306
80.8619	762.99	43.9953
80.9868	769.96	44.1483
81.1118	838.56	46.0849
81.2368	754.13	43.6737
81.3617	785.76	44.4359
81.4748	788.79	45.2118
81.5999	803.15	45.7946
81.7249	867.59	47.4206
81.8498	819.29	46.1619
81.975	1014.69	51.4093
82.1001	1537.19	63.6228
82.2251	2169.91	76.1773
82.3501	2355.4	79.7832
82.4751	2066.33	74.3341
82.6	1405.49	60.625
82.7374	1088.37	49.2028
82.8625	978.43	46.7496
82.9875	848.09	43.2509
83.1124	784.68	41.5222
83.2376	777.94	41.2794
83.3628	733.43	40.3812
83.4877	807.76	42.05
83.6127	740.38	40.1257
83.7377	787.4	41.3623
83.8626	763.82	40.6845
84.0032	786.07	40.652
84.1283	764.81	40.3216
84.2533	804.76	41.0518
84.3782	826.27	41.8085
84.5034	788.79	40.557
84.6285	799.47	40.6596
84.7535	752.53	39.5112
84.8785	821.58	41.4612
85.0035	738.03	39.3607
85.1284	784.26	40.2957
85.2541	790.64	43.2046
85.3792	827.7	44.4028
85.5042	841.14	44.403
85.6291	857.15	44.7105
85.7543	940.47	46.8036
85.8795	1220.33	53.6692
86.0044	1542.52	60.5531
86.1294	1575.73	61.252
86.2544	1422.23	58.055
86.3793	976.85	47.7437
86.4857	874.82	52.7312
86.6108	869.93	52.063
86.7357	821.64	50.4674
86.8607	885.6	52.7266
86.9859	835.99	50.7353
87.111	848.91	51.2794
87.236	760.17	48.9781
87.361	804.7	49.7351
87.486	726.26	47.0188
87.6108	804.74	49.9256
87.7304	917.54	52.242
87.8554	886.62	51.652
87.9804	931.92	51.2465
88.1054	1208.35	58.9967
88.2306	1391.67	63.6317
88.3557	1398.29	63.309
88.4807	1226.93	59.4652
88.6056	1010.28	54.1988
88.7306	918.15	51.551
88.8555	903.95	51.0061
88.9947	913.48	44.6164
89.1198	863.66	43.4193
89.2448	872.35	43.4918
89.3697	782.44	41.2079
89.4949	823.41	42.1898
89.6201	804.16	41.5247
89.745	800.61	41.3966
89.87	807.05	41.6242
89.995	854.9	42.9047
90.1199	776.41	40.7324
90.2501	774.67	43.0169
90.3751	836.7	44.7672
90.5001	817.89	44.1786
90.6251	815.26	44.0938
90.7502	839.89	44.7709
90.8754	822.96	44.496
91.0003	825.42	44.38
91.1253	805.36	43.7378
91.2503	817.03	44.1874
91.3752	833.76	44.4018
91.5062	760.55	43.796
91.6312	784.85	44.6512
91.7562	822.42	45.4526
91.8812	812.1	45.1679
92.0064	859.92	46.3959
92.1315	880.31	46.8209
92.2565	834.58	45.6129
92.3814	814.97	45.1371
92.5064	799.54	44.7229
92.6313	745.98	43.0272
92.7562	830.67	44.6485
92.8812	812.93	44.1374
93.0062	796.01	43.698
93.1312	810.9	43.9263
93.2564	779.15	43.0334
93.3815	764.64	42.6463
93.5065	801.92	43.8561
93.6314	801.69	43.5734
93.7564	799.81	43.7208
93.8813	889.36	45.9136
94	1054.64	51.8232
94.1251	1561.75	63.8285
94.2501	1965.35	71.4189
94.375	1773.26	67.5198
94.5002	1442.61	60.4987
94.6253	1007.41	50.1083
94.7503	878.2	46.7065
94.8753	836.79	45.6382
95.0003	823.7	45.1763
95.1252	779.67	44.2575
95.2443	771.15	46.1149
95.3694	852.91	48.4731
95.4944	798.93	46.8093
95.6193	763.93	45.7571
95.7445	756.17	45.4081
95.8696	770.09	45.829
95.9946	791.83	46.4453
96.1196	759.13	45.447
96.2446	745.25	44.9382
96.3695	774.82	45.755
96.4792	792.29	43.2737
96.6042	763.94	42.6429
96.7292	745.26	41.8315
96.8542	762.26	42.3431
96.9794	772.37	42.4767
97.1045	791.48	43.2651
97.2295	773.07	42.4155
97.3544	791.58	43.0306
97.4794	762.92	42.6224
97.6043	773.59	42.4167
97.7411	848.87	42.2562
97.8662	1027.33	46.8682
97.9912	1056.35	47.2882
98.1161	1008.88	46.1197
98.2413	890.62	43.1722
98.3664	805.73	41.1938
98.4914	781.52	40.3099
98.6164	803.04	40.8867
98.7413	766.12	40.0671
98.8662	774.29	40.0832
99.0091	805.1	43.0661
99.1341	790.38	42.6792
99.2591	764	41.8513
99.384	778.1	42.3309
99.5092	797.98	42.8962
99.6344	810.44	43.0145
99.7593	771.85	41.9221
99.8843	787.76	42.4624
100.009	837.3	43.7412
100.134	872.52	44.736
100.253	980.51	50.6389
100.378	962.98	50.2735
100.503	900.17	48.3763
100.628	757.41	44.2328
100.753	823.32	46.1534
100.878	764.04	44.2974
101.003	794.87	45.3613
101.128	793.45	45.3748
101.253	781.07	44.809
101.378	764.34	44.4947
101.498	769.54	42.1583
101.623	804.04	43.281
101.748	811.67	43.5447
101.873	800.14	43.2799
101.999	805.3	43.5567
102.124	822.23	44.034
102.249	804.58	43.1527
102.374	824.03	43.6159
102.499	795.83	42.7528
102.623	810.16	43.279
102.744	820.88	43.6062
102.869	802.76	42.9288
102.994	817.31	43.1954
103.119	861.47	44.5105
103.244	829.94	43.2609
103.369	820.33	43.0854
103.494	804.42	42.7262
103.619	906.92	45.6332
103.744	867.12	44.49
103.869	999.52	47.4352
103.995	1109.55	53.9533
104.12	1170.49	55.3791
104.245	1058.65	52.503
104.37	922.84	48.8573
104.495	849.7	46.8174
104.621	840.68	46.6889
104.746	829.62	46.0432
104.871	853.33	46.842
104.996	836.92	46.4493
105.12	849.37	46.5257
105.233	819	45.179
105.358	775.85	43.9387
105.483	815.94	44.9218
105.608	814.56	44.9109
105.733	847.5	45.6624
105.858	831.17	45.5487
105.983	880.18	46.5983
106.108	1098.83	52.242
106.233	1836.98	68.3641
106.358	2295.89	76.9225
106.489	2164.06	70.477
106.614	1447.55	57.1924
106.739	1105.26	49.5679
106.864	950.44	45.6715
106.989	858.76	43.568
107.114	873.05	43.7171
107.239	853.59	43.0548
107.364	801.16	41.7658
107.489	812.37	41.9465
107.614	860.3	43.1243
107.752	861.55	41.486
107.877	818.15	40.4284
108.002	797.37	39.7462
108.127	811.72	40.1614
108.252	844.9	40.8626
108.377	804.11	39.8957
108.502	848.02	40.8882
108.627	834.58	40.5477
108.752	836.57	40.6011
108.877	785.02	39.2338
108.989	835.34	42.2096
109.114	806.97	41.4905
109.239	839.54	42.1762
109.364	867.05	42.9115
109.489	834.35	42.0698
109.614	871.12	42.9776
109.739	839.22	42.0774
109.864	844.01	42.1893
109.989	916.07	44.0547
110.114	1185.49	50.2053
110.234	1480.93	57.7786
110.359	1393.33	56.1024
110.484	1261.49	53.2926
110.609	989.16	47.0868
110.734	895.76	44.5142
110.859	842	43.1387
110.984	868.59	43.8734
111.109	843.75	43.0748
111.234	915.05	44.8023
111.359	840.32	42.9126
111.499	894.16	45.4475
111.624	746.94	41.4831
111.749	801.66	42.934
111.874	863.17	44.4809
111.999	848.75	44.043
112.125	866.87	44.519
112.25	892.33	45.2161
112.374	941.57	46.8075
112.499	1349.04	56.1498
112.624	1942.47	67.6669
112.771	1992.05	69.1012
112.896	1511.26	59.8882
113.021	1103.24	50.6677
113.146	986.89	48.0686
113.271	930.53	46.3168
113.396	960.51	47.0235
113.521	933.12	46.3276
113.646	883.5	45.0121
113.771	891.29	45.2591
113.896	839.14	43.785
114.004	859.45	43.9111
114.129	824.5	42.966
114.254	897.15	44.7388
114.379	840.65	43.3014
114.504	800.05	42.1062
114.63	813.94	42.5393
114.755	829.1	42.9381
114.88	838.52	43.2293
115.005	826.82	42.8227
115.129	824.79	42.6966
115.243	829.02	42.3357
115.368	883.64	43.657
115.493	860.8	43.0164
115.618	902	44.0676
115.744	880	43.3976
115.869	884.06	43.481
115.994	875.15	43.3883
116.119	852.74	42.7311
116.244	864.7	43.0491
116.369	859.32	42.7342
116.494	914.3	43.7394
116.619	893.72	43.1597
116.744	880.78	42.6805
116.869	848.75	41.9145
116.994	875.72	42.495
117.12	812.5	40.879
117.245	877.22	42.5091
117.369	899.11	42.9973
117.494	860.21	42.0302
117.619	915.4	43.2787
117.732	901.6	43.1999
117.857	884.24	42.8003
117.982	851.93	41.911
118.107	872.84	42.3627
118.232	911.41	43.3847
118.357	934.4	43.8842
118.482	908.21	43.16
118.607	864.53	42.0472
118.732	871.33	42.2337
118.857	878.35	42.3349
118.98	893.26	51.8296
119.105	988.57	53.9704
119.23	1045.76	56.3875
119.355	1125.99	58.3764
119.48	994.12	55.1859
119.606	979.44	54.236
119.731	917.32	52.2151
119.855	880.97	51.5934
119.98	908.22	51.4312
120.105	868.2	50.9476
120.232	977.37	52.406
120.358	960.22	52.2785
120.483	938.83	51.1644
120.607	915.48	50.2727
120.733	888.23	49.6724
120.858	923.82	51.1255
120.983	915.01	50.5258
121.108	870.13	48.903
121.233	946.59	51.0391
121.358	890.27	50.0198
121.486	913.04	41.1145
121.611	946.41	41.9042
121.736	862.48	39.8279
121.861	899.97	40.7981
121.986	949.7	41.8547
122.112	906.62	40.745
122.237	937.33	41.521
122.362	948.4	41.9865
122.487	893.88	40.3444
122.611	962.28	41.9192
122.741	926.93	43.8556
122.866	992.58	45.3708
122.991	922.66	43.6362
123.116	876.83	42.4602
123.241	972.79	44.6663
123.366	949.21	44.2455
123.491	1138.38	48.4125
123.616	1301.57	51.9068
123.741	1252.76	50.8234
123.866	1137.05	48.3037
123.984	961.27	44.3733
124.109	906.87	42.975
124.234	905.43	42.8856
124.359	936.65	43.6841
124.484	888.08	42.3031
124.609	902.34	42.6417
124.734	931.74	43.2836
124.859	880.15	42.0954
124.984	864.4	41.7198
125.109	917.52	42.9874
125.221	878.54	46.9941
125.346	888.43	47.7112
125.471	882.4	46.9546
125.596	946.51	48.4655
125.721	836.65	45.5672
125.846	854.49	47.1387
125.971	897.58	47.5308
126.096	914.3	47.2824
126.221	929.05	48.2083
126.346	999.9	49.8822
126.466	1047.66	49.6608
126.591	1022.12	49.4448
126.716	937.4	47.3574
126.841	951.49	47.0035
126.966	897.35	46.0766
127.091	903.78	45.9952
127.216	894.92	45.3938
127.341	888.85	45.4145
127.466	915.73	46.1163
127.591	877.78	45.2111
127.731	912.86	40.8006
127.856	970.66	42.3691
127.981	892.67	40.4184
128.106	909.67	40.6742
128.231	949.06	41.3762
128.356	903.96	40.5264
128.481	921.83	40.7846
128.606	903.42	40.2351
128.731	960.38	41.6106
128.856	916.04	40.7491
129.008	926.19	44.4555
129.133	968.26	45.4697
129.258	938.56	44.5718
129.383	956.24	45.2227
129.508	985.45	45.5804
129.634	974.54	45.3472
129.759	981.62	45.5152
129.883	979.31	45.4505
130.008	955.27	44.7279
130.133	1018.31	46.2945
130.264	985.57	49.4072
130.389	991.63	49.6207
130.514	1014.3	50.1362
130.639	1007.35	49.7651
130.764	963.21	48.3841
130.889	970.14	48.6546
131.014	1075.51	51.2737
131.139	1093.73	51.8843
131.264	1053.32	50.5797
131.389	984.49	48.7537
131.494	1075.64	53.8279
131.62	1030.33	52.7841
131.745	1022.91	52.5654
131.869	980.42	51.4047
131.995	1006.58	51.9242
132.12	1044.33	52.9448
132.245	1012.23	52.1207
132.37	1008.38	51.8927
132.495	1009.61	51.9246
132.62	992.49	51.5049
132.736	1035.11	54.5853
132.861	992.41	53.895
132.986	1083.93	56.1605
133.111	1038.68	55.0213
133.236	994.48	53.4697
133.362	1034.16	54.5887
133.487	1044.16	54.7685
133.612	1095.34	56.0093
133.737	1091.47	55.9988
133.861	1241.87	59.8939
133.999	1853.49	73.5199
134.124	2170.27	80.0671
134.249	2332.29	83.1285
134.374	2007.07	76.8437
134.499	1592.87	67.996
134.624	1351.12	62.1685
134.749	1231.47	59.2747
134.874	1116.81	56.2436
134.999	1079.52	55.4774
135.124	1048.28	54.2693
135.248	1046.1	50.508
135.374	1013.46	49.5797
135.498	1012.88	49.5965
135.623	1036.92	50.1289
135.749	1006.11	49.2316
135.874	1013.83	49.3869
135.999	1001.79	49.1675
136.124	961.95	48.0398
136.249	971.7	48.2516
136.374	990	48.9468
136.491	993.67	48.3098
136.616	961.25	47.4498
136.741	957.16	47.1857
136.866	1024.96	49.014
136.991	1002.28	48.3081
137.116	981.78	47.7018
137.241	1012.14	48.5608
137.366	977.99	47.9755
137.491	1004.02	48.193
137.616	975.14	47.3301
137.728	951.03	48.5885
137.853	987.16	49.4539
137.978	1081.43	51.7933
138.103	944.6	48.1207
138.228	1034.26	50.5219
138.353	968	48.612
138.478	957.86	48.4675
138.603	974.2	48.8134
138.728	951.45	48.4349
138.853	1003.06	49.4777
138.954	1014.2	53.6586
139.079	1021.19	53.1446
139.204	1058.25	54.1841
139.329	1432.57	64.0438
139.455	1679.79	68.6129
139.58	1834.66	71.5847
139.705	1865.26	72.4338
139.83	1647.62	67.9628
139.955	1507.39	64.6893
140.08	1262.41	58.956
140.216	1156.53	54.9849
140.341	1106.76	53.7589
140.466	1115.1	54.2414
140.591	1103.7	53.5704
140.716	1046.41	52.453
140.841	1069.16	52.6147
140.966	1011.49	51.1834
141.091	1032.42	51.8309
141.216	986.01	50.2079
141.341	1035.95	51.4933
141.482	1043.05	49.8406
141.607	1030.55	49.4406
141.732	1000.09	48.7096
141.857	988.55	48.2419
141.982	1024.07	49.1634
142.107	1011.38	48.6888
142.232	1024.76	49.1529
142.357	1001.69	48.8002
142.482	990.7	48.1183
142.607	922.19	46.3086
142.732	987.43	49.2569
142.857	1018.68	50.0453
142.982	1019.31	49.8987
143.107	1076.49	51.4237
143.232	1034.49	50.2834
143.357	1063.9	50.9736
143.482	1014.53	49.7285
143.607	1000.83	49.5401
143.732	994.96	49.2522
143.857	926.32	47.3827
143.985	1024.8	49.4073
144.11	1005.55	48.8672
144.235	1037.03	49.7037
144.36	1020.07	48.9986
144.485	1084.02	50.7656
144.611	1086.41	50.7035
144.736	1041.41	49.4986
144.861	997.55	48.4857
144.986	1036.25	49.3351
145.11	959.34	47.354
145.247	983.25	50.2792
145.372	991.55	50.6128
145.497	958.75	49.9015
145.622	925.26	48.8404
145.748	956.46	49.6057
145.873	903.88	48.1399
145.998	931.55	48.8686
146.123	953.49	49.2971
146.248	942.39	49.0427
146.373	871.21	47.2939
146.495	985.45	49.9917
146.62	926.69	48.4606
146.745	957.76	49.1322
146.87	913.7	48.2494
146.995	964.41	49.2727
147.121	917.49	48.0328
147.246	881.7	47.0154
147.37	927.86	48.2468
147.495	900.23	47.5335
147.62	921.14	48.3149
147.736	884.16	45.03
147.861	955.49	46.984
147.986	893.28	45.2978
148.111	935.06	46.3825
148.236	960.34	46.9632
148.361	944.57	46.4612
148.486	936.81	46.3464
148.611	891.18	45.0833
148.736	894.71	45.0934
148.861	896.03	45.155
148.986	959.2	47.9304
149.111	927.27	47.1235
149.236	983.43	48.4004
149.361	929.21	46.9827
149.486	1002.55	48.7947
149.611	1012.57	49.0282
149.736	1050.81	49.9204
149.861	1020.41	49.2845
149.986	1130.79	51.7871
150.111	1018.69	48.97
150.222	1097.11	49.5667
150.347	1061.09	48.8464
150.472	976.63	46.5711
150.597	1020.39	47.6665
150.722	960.85	46.2531
150.848	971.92	46.4364
150.973	972.43	46.3308
151.098	992.96	46.9461
151.222	961.52	46.054
151.347	939.07	45.4339
151.475	874.07	43.8815
151.6	961.34	46.0322
151.725	956.09	45.9089
151.85	925.26	45.1938
151.975	948.89	45.5315
152.1	931.84	45.1363
152.225	987.11	46.4505
152.35	933.23	45.0721
152.475	901.91	44.3964
152.6	983.01	46.2471
152.729	978.27	48.1035
152.854	960.54	47.546
152.979	947.08	47.3131
153.104	1016.61	48.8854
153.229	953.13	47.2352
153.355	917.98	46.3252
153.48	929.86	46.7541
153.604	946.74	47.0727
153.729	977.92	47.6875
153.854	930.77	46.4254
153.976	999.45	48.1913
154.101	1070.36	50.0303
154.226	1130.83	51.2294
154.351	1205.43	53.0205
154.476	1217.91	53.1106
154.602	1235.48	53.7424
154.727	1217.26	53.0473
154.852	1227.73	53.5115
154.976	1271.4	54.5054
155.101	1214	52.948
155.232	1173.81	52.0241
155.357	1210.9	52.6679
155.482	1204.53	52.8702
155.607	1122.81	50.6778
155.732	978.79	47.3059
155.857	987.47	47.3591
155.982	1021.43	48.0948
156.107	1033.94	48.5855
156.232	961.71	46.5266
156.357	1032.19	48.2441
156.483	1023.34	47.2618
156.608	1077.76	48.5387
156.733	1030.91	47.3399
156.858	958.04	45.6044
156.983	922.22	44.6684
157.109	1004.44	46.6724
157.234	966.13	45.7415
157.358	970.27	45.7552
157.483	1014.99	46.9694
157.608	984.58	45.9178
157.724	1032.25	50.2674
157.849	989.62	49.6102
157.974	1048.88	50.8984
158.099	1065.17	51.1545
158.224	1041.76	50.5603
158.35	994.76	49.6096
158.475	1004.89	49.3448
158.599	1076.3	51.241
158.724	1048.58	50.8914
158.849	1084.64	51.636
158.974	1101.52	51.9697
159.099	1048.11	50.6009
159.224	1068.77	51.1632
159.349	1078.98	51.31
159.475	1070.46	50.8867
159.6	1117.28	52.1078
159.725	1101.43	51.8265
159.85	1100.72	51.8168
159.975	1060.97	50.7881
160.1	1085.11	51.1788
160.246	1117.3	62.2545
160.372	1115.65	61.1808
160.497	1153.38	62.3112
160.621	1178.47	63.1157
160.747	1114.23	61.0085
160.872	1112.16	61.2229
160.997	1145.02	61.6668
161.122	1138.2	61.0809
161.247	1116.58	61.5861
161.372	1083.61	59.8622
161.505	1073.37	74.631
161.63	1090.31	75.5071
161.755	1080.3	75.1826
161.88	1143.85	78.0952
162.005	1147.25	76.9863
162.13	1116.28	76.3571
162.255	1218.79	78.6114
162.38	1180.37	78.0802
162.505	1136.87	77.1941
162.63	1161.09	78.0857
162.75	1151.77	82.1719
162.875	1183.31	83.044
163	1167.74	81.909
163.125	1245.1	85.1871
163.25	1195.55	83.6978
163.375	1101.61	79.7781
163.5	1107.3	79.7741
163.625	1172.64	82.8026
163.75	1161.8	82.0933
163.875	1236.31	85.0032
